# Supplementary material for: Nitrogen Fertilisation Increases Specific Root Respiration in Ectomycorrhizal but Not in Arbuscular Mycorrhizal Plants: A Meta-Analysis
Source: Front Plant Sci. 2021 Aug 6;12:711720. doi: 10.3389/fpls.2021.711720 (PMC8377726; doi:10.3389/fpls.2021.711720)
Supplement: Supplementary file 2 [file Table_2.xlsx]

## Sheet: Raw Meta-Data
ID	Paper	Author	Year	ExpType	Latitude	Longitude	Altitude (m)	MAT	MAP	Pot size	soil weight in pot	Soil texture	Clay (%)	Silt (%)	Sand (%)	Bulk Density (g m-3)	Respiration Method	Plant Age	Plant name	Family	Vegetation Type	Ecosystem	Mycorrhizal type	Control	N Fertilizer	FertilizerUnit	Nfer_Type	Specific Root Respiration Unit	Specific Root Resp mean Control	SE	SD	N Control	Specific Root Resp mean Fertilized	SE	SD	N Fertilized	Respiration type	Unit	Root Resp mean Control	SE	SD	N Control	Root Resp mean Fertilized	SE	SD	N Fertilized	Total Soil resp (Non-trenched) Unit	Soil Resp (Planted) mean Control	SE
1	P1	Burton et al	2004	Field	46 52 N	88 53 W		4.8	821			Sandy					Root excavation	90	Sugar maple (Acer saccharum Marsh.)	Sapindaceae	Woody	Forest	AMF	0	30	kg N ha-1 yr-1	NaNO3	nmol CO2 g-1 S-1	5.32712	0.39788	0.689148	3	5.20405	0.52095	0.902312	3	Fine root respiration
2	P1	Burton et al	2004	Field	45 33 N	84 51 W		6.1	828			Sandy					Root excavation	90	Sugar maple (Acer saccharum Marsh.)	Sapindaceae	Woody	Forest	AMF	0	30	kg N ha-1 yr-1	NaNO3	nmol CO2 g-1 S-1	7.70843	0.66657	1.15453	3	7.08527	0.61473	1.06474	3	Fine root respiration
3	P1	Burton et al	2004	Field	44 23 N	85 50 W		6.9	856			Sandy					Root excavation	90	Sugar maple (Acer saccharum Marsh.)	Sapindaceae	Woody	Forest	AMF	0	30	kg N ha-1 yr-1	NaNO3	nmol CO2 g-1 S-1	5.7646	0.4354	0.754135	3	5.64144	0.43356	0.750948	3	Fine root respiration
4	P1	Burton et al	2004	Field	43 40 N	86 09 W		7.6	793			Sandy					Root excavation	90	Sugar maple (Acer saccharum Marsh.)	Sapindaceae	Woody	Forest	AMF	0	30	kg N ha-1 yr-1	NaNO3	nmol CO2 g-1 S-1	4.57086	0.25414	0.440183	3	4.6477	0.2273	0.393695	3	Fine root respiration
5	P2	Chen et al	2015	Field	43 38 N	116 42 E	1200	0.9	334			loamy-sand					Trenching		Mixture of different grasses		Herbaceous	Grassland	AMF	0	1.75	g N m–2 year–1	NH4NO3										Root respiration	μmol m–2 s–1	1.13778	0.06905	0.1544	5	1.1767	0.04601	0.102881	5
6	P2	Chen et al	2015	Field	43 38 N	116 42 E	1200	0.9	334			loamy-sand					Trenching		Mixture of different grasses		Herbaceous	Grassland	AMF	0	5.25	g N m–2 year–1	NH4NO3										Root respiration	μmol m–2 s–1	1.13778	0.06905	0.1544	5	1.18877	0.01531	0.0342342	5
7	P2	Chen et al	2015	Field	43 38 N	116 42 E	1200	0.9	334			loamy-sand					Trenching		Mixture of different grasses		Herbaceous	Grassland	AMF	0	10.5	g N m–2 year–1	NH4NO3										Root respiration	μmol m–2 s–1	1.13778	0.06905	0.1544	5	1.25453	0.03831	0.0856638	5
8	P2	Chen et al	2015	Field	43 38 N	116 42 E	1200	0.9	334			loamy-sand					Trenching		Mixture of different grasses		Herbaceous	Grassland	AMF	0	17.5	g N m–2 year–1	NH4NO3										Root respiration	μmol m–2 s–1	1.13778	0.06905	0.1544	5	1.34714	0.023	0.0514296	5
9	P2	Chen et al	2015	Field	43 38 N	116 42 E	1200	0.9	334			loamy-sand					Trenching		Mixture of different grasses		Herbaceous	Grassland	AMF	0	28	g N m–2 year–1	NH4NO3										Root respiration	μmol m–2 s–1	1.13778	0.06905	0.1544	5	1.39372	0.04601	0.102881	5
10	P2	Chen et al	2015	Field	43 38 N	116 42 E	1200	0.9	334			loamy-sand					Trenching		Mixture of different grasses		Herbaceous	Grassland	AMF	0	1.75	g N m–2 year–1	NH4NO3										Root respiration	μmol m–2 s–1	1.55208	0.01919	0.0429101	5	1.53347	0.01916	0.0428431	5
11	P2	Chen et al	2015	Field	43 38 N	116 42 E	1200	0.9	334			loamy-sand					Trenching		Mixture of different grasses		Herbaceous	Grassland	AMF	0	5.25	g N m–2 year–1	NH4NO3										Root respiration	μmol m–2 s–1	1.55208	0.01919	0.0429101	5	1.64524	0.02303	0.0514966	5
12	P2	Chen et al	2015	Field	43 38 N	116 42 E	1200	0.9	334			loamy-sand					Trenching		Mixture of different grasses		Herbaceous	Grassland	AMF	0	10.5	g N m–2 year–1	NH4NO3										Root respiration	μmol m–2 s–1	1.55208	0.01919	0.0429101	5	1.53843	0.03449	0.077122	5
13	P2	Chen et al	2015	Field	43 38 N	116 42 E	1200	0.9	334			loamy-sand					Trenching		Mixture of different grasses		Herbaceous	Grassland	AMF	0	17.5	g N m–2 year–1	NH4NO3										Root respiration	μmol m–2 s–1	1.55208	0.01919	0.0429101	5	1.71923	0.03071	0.0686696	5
14	P2	Chen et al	2015	Field	43 38 N	116 42 E	1200	0.9	334			loamy-sand					Trenching		Mixture of different grasses		Herbaceous	Grassland	AMF	0	28	g N m–2 year–1	NH4NO3										Root respiration	μmol m–2 s–1	1.55208	0.01919	0.0429101	5	1.88858	0.02685	0.0600384	5
15	P2	Chen et al	2015	Field	43 38 N	116 42 E	1200	0.9	334			loamy-sand					Trenching		Mixture of different grasses		Herbaceous	Grassland	AMF	0	1.75	g N m–2 year–1	NH4NO3										Root respiration	μmol m–2 s–1	0.93454	0.15343	0.34308	5	1.19592	0.17262	0.38599	5
16	P2	Chen et al	2015	Field	43 38 N	116 42 E	1200	0.9	334			loamy-sand					Trenching		Mixture of different grasses		Herbaceous	Grassland	AMF	0	5.25	g N m–2 year–1	NH4NO3										Root respiration	μmol m–2 s–1	0.93454	0.15343	0.34308	5	0.95099	0.02685	0.0600384	5
17	P2	Chen et al	2015	Field	43 38 N	116 42 E	1200	0.9	334			loamy-sand					Trenching		Mixture of different grasses		Herbaceous	Grassland	AMF	0	10.5	g N m–2 year–1	NH4NO3										Root respiration	μmol m–2 s–1	0.93454	0.15343	0.34308	5	1.28144	0.08053	0.180071	5
18	P2	Chen et al	2015	Field	43 38 N	116 42 E	1200	0.9	334			loamy-sand					Trenching		Mixture of different grasses		Herbaceous	Grassland	AMF	0	17.5	g N m–2 year–1	NH4NO3										Root respiration	μmol m–2 s–1	0.93454	0.15343	0.34308	5	1.24362	0.07288	0.162965	5
19	P2	Chen et al	2015	Field	43 38 N	116 42 E	1200	0.9	334			loamy-sand					Trenching		Mixture of different grasses		Herbaceous	Grassland	AMF	0	28	g N m–2 year–1	NH4NO3										Root respiration	μmol m–2 s–1	0.93454	0.15343	0.34308	5	1.10992	0.08825	0.197333	5
20	P2	Chen et al	2015	Field	43 38 N	116 42 E	1200	0.9	334			loamy-sand					Trenching		Mixture of different grasses		Herbaceous	Grassland	AMF	0	1.75	g N m–2 year–1	NH4NO3										Root respiration	μmol m–2 s–1	0.95372	0.02301	0.0514519	5	0.82768	0.06522	0.145836	5
21	P2	Chen et al	2015	Field	43 38 N	116 42 E	1200	0.9	334			loamy-sand					Trenching		Mixture of different grasses		Herbaceous	Grassland	AMF	0	5.25	g N m–2 year–1	NH4NO3										Root respiration	μmol m–2 s–1	0.95372	0.02301	0.0514519	5	1.00851	0.02305	0.0515414	5
22	P2	Chen et al	2015	Field	43 38 N	116 42 E	1200	0.9	334			loamy-sand					Trenching		Mixture of different grasses		Herbaceous	Grassland	AMF	0	10.5	g N m–2 year–1	NH4NO3										Root respiration	μmol m–2 s–1	0.95372	0.02301	0.0514519	5	0.96305	0.04605	0.102971	5
23	P2	Chen et al	2015	Field	43 38 N	116 42 E	1200	0.9	334			loamy-sand					Trenching		Mixture of different grasses		Herbaceous	Grassland	AMF	0	17.5	g N m–2 year–1	NH4NO3										Root respiration	μmol m–2 s–1	0.95372	0.02301	0.0514519	5	1.0902	0.03834	0.0857308	5
24	P2	Chen et al	2015	Field	43 38 N	116 42 E	1200	0.9	334			loamy-sand					Trenching		Mixture of different grasses		Herbaceous	Grassland	AMF	0	28	g N m–2 year–1	NH4NO3										Root respiration	μmol m–2 s–1	0.95372	0.02301	0.0514519	5	1.20964	0.07291	0.163032	5
25	P2	Chen et al	2015	Field	43 38 N	116 42 E	1200	0.9	334			loamy-sand					Trenching		Carex korshinskii (Ck)	Cyperaceae	Herbaceous	Grassland	NM	0	1.75	g N m–2 year–1	NH4NO3	nmol CO2 g–1	1.62179	0.122	0.2728	5	1.60974	0.0715	0.159879	5
26	P2	Chen et al	2015	Field	43 38 N	116 42 E	1200	0.9	334			loamy-sand					Trenching		Carex korshinskii (Ck)	Cyperaceae	Herbaceous	Grassland	NM	0	5.25	g N m–2 year–1	NH4NO3	nmol CO2 g–1	1.62179	0.122	0.2728	5	1.91597	0.2085	0.46622	5
27	P2	Chen et al	2015	Field	43 38 N	116 42 E	1200	0.9	334			loamy-sand					Trenching		Carex korshinskii (Ck)	Cyperaceae	Herbaceous	Grassland	NM	0	10.5	g N m–2 year–1	NH4NO3	nmol CO2 g–1	1.62179	0.122	0.2728	5	2.28017	0.1365	0.305223	5
28	P2	Chen et al	2015	Field	43 38 N	116 42 E	1200	0.9	334			loamy-sand					Trenching		Carex korshinskii (Ck)	Cyperaceae	Herbaceous	Grassland	NM	0	17.5	g N m–2 year–1	NH4NO3	nmol CO2 g–1	1.62179	0.122	0.2728	5	2.65883	0.2585	0.578024	5
29	P2	Chen et al	2015	Field	43 38 N	116 42 E	1200	0.9	334			loamy-sand					Trenching		Carex korshinskii (Ck)	Cyperaceae	Herbaceous	Grassland	NM	0	28	g N m–2 year–1	NH4NO3	nmol CO2 g–1	1.62179	0.122	0.2728	5	3.12423	0.2945	0.658522	5
30	P2	Chen et al	2015	Field	43 38 N	116 42 E	1200	0.9	334			loamy-sand					Trenching		Leymus chinensis (Lc)	Poaceae	Herbaceous	Grassland	AMF	0	1.75	g N m–2 year–1	NH4NO3	nmol CO2 g–1	1.76648	0.223	0.498643	5	2.42003	0.1435	0.320876	5
31	P2	Chen et al	2015	Field	43 38 N	116 42 E	1200	0.9	334			loamy-sand					Trenching		Leymus chinensis (Lc)	Poaceae	Herbaceous	Grassland	AMF	0	5.25	g N m–2 year–1	NH4NO3	nmol CO2 g–1	1.76648	0.223	0.498643	5	2.5382	0.1655	0.370069	5
32	P2	Chen et al	2015	Field	43 38 N	116 42 E	1200	0.9	334			loamy-sand					Trenching		Leymus chinensis (Lc)	Poaceae	Herbaceous	Grassland	AMF	0	10.5	g N m–2 year–1	NH4NO3	nmol CO2 g–1	1.76648	0.223	0.498643	5	2.98913	0.1945	0.434915	5
33	P2	Chen et al	2015	Field	43 38 N	116 42 E	1200	0.9	334			loamy-sand					Trenching		Leymus chinensis (Lc)	Poaceae	Herbaceous	Grassland	AMF	0	17.5	g N m–2 year–1	NH4NO3	nmol CO2 g–1	1.76648	0.223	0.498643	5	3.07841	0.2875	0.64287	5
34	P2	Chen et al	2015	Field	43 38 N	116 42 E	1200	0.9	334			loamy-sand					Trenching		Leymus chinensis (Lc)	Poaceae	Herbaceous	Grassland	AMF	0	28	g N m–2 year–1	NH4NO3	nmol CO2 g–1	1.76648	0.223	0.498643	5	3.6307	0.2945	0.658522	5
35	P2	Chen et al	2015	Field	43 38 N	116 42 E	1200	0.9	334			loamy-sand					Trenching		Agropyron cristatum (Ac)	Poaceae	Herbaceous	Grassland	AMF	0	1.75	g N m–2 year–1	NH4NO3	nmol CO2 g–1	0.65233	0.144	0.321994	5	0.8863	0.072	0.160997	5
36	P2	Chen et al	2015	Field	43 38 N	116 42 E	1200	0.9	334			loamy-sand					Trenching		Agropyron cristatum (Ac)	Poaceae	Herbaceous	Grassland	AMF	0	5.25	g N m–2 year–1	NH4NO3	nmol CO2 g–1	0.65233	0.144	0.321994	5	0.88872	0.086	0.192302	5
37	P2	Chen et al	2015	Field	43 38 N	116 42 E	1200	0.9	334			loamy-sand					Trenching		Agropyron cristatum (Ac)	Poaceae	Herbaceous	Grassland	AMF	0	10.5	g N m–2 year–1	NH4NO3	nmol CO2 g–1	0.65233	0.144	0.321994	5	1.26731	0.1585	0.354417	5
38	P2	Chen et al	2015	Field	43 38 N	116 42 E	1200	0.9	334			loamy-sand					Trenching		Agropyron cristatum (Ac)	Poaceae	Herbaceous	Grassland	AMF	0	17.5	g N m–2 year–1	NH4NO3	nmol CO2 g–1	0.65233	0.144	0.321994	5	1.39999	0.1225	0.273918	5
39	P2	Chen et al	2015	Field	43 38 N	116 42 E	1200	0.9	334			loamy-sand					Trenching		Agropyron cristatum (Ac)	Poaceae	Herbaceous	Grassland	AMF	0	28	g N m–2 year–1	NH4NO3	nmol CO2 g–1	0.65233	0.144	0.321994	5	1.76414	0.1655	0.370069	5
40	P2	Chen et al	2015	Field	43 38 N	116 42 E	1200	0.9	334			loamy-sand					Trenching		Achnatherum sibiricum (As)	NA	Herbaceous	Grassland	AMF	0	1.75	g N m–2 year–1	NH4NO3	nmol CO2 g–1	1.44819	0.1655	0.370069	5	1.84129	0.2085	0.46622	5
41	P2	Chen et al	2015	Field	43 38 N	116 42 E	1200	0.9	334			loamy-sand					Trenching		Achnatherum sibiricum (As)	NA	Herbaceous	Grassland	AMF	0	5.25	g N m–2 year–1	NH4NO3	nmol CO2 g–1	1.44819	0.1655	0.370069	5	1.8003	0.1295	0.289571	5
42	P2	Chen et al	2015	Field	43 38 N	116 42 E	1200	0.9	334			loamy-sand					Trenching		Achnatherum sibiricum (As)	NA	Herbaceous	Grassland	AMF	0	10.5	g N m–2 year–1	NH4NO3	nmol CO2 g–1	1.44819	0.1655	0.370069	5	2.35255	0.151	0.337646	5
43	P2	Chen et al	2015	Field	43 38 N	116 42 E	1200	0.9	334			loamy-sand					Trenching		Achnatherum sibiricum (As)	NA	Herbaceous	Grassland	AMF	0	17.5	g N m–2 year–1	NH4NO3	nmol CO2 g–1	1.44819	0.1655	0.370069	5	2.41285	0.1295	0.289571	5
44	P2	Chen et al	2015	Field	43 38 N	116 42 E	1200	0.9	334			loamy-sand					Trenching		Achnatherum sibiricum (As)	NA	Herbaceous	Grassland	AMF	0	28	g N m–2 year–1	NH4NO3	nmol CO2 g–1	1.44819	0.1655	0.370069	5	2.61784	0.151	0.337646	5
45	P2	Chen et al	2015	Field	43 38 N	116 42 E	1200	0.9	334			loamy-sand					Trenching		Stipa grandis (Sg)	Poaceae	Herbaceous	Grassland	AMF	0	1.75	g N m–2 year–1	NH4NO3	nmol CO2 g–1	0.29064	0.079	0.176649	5	0.36532	0.0575	0.128574	5
46	P2	Chen et al	2015	Field	43 38 N	116 42 E	1200	0.9	334			loamy-sand					Trenching		Stipa grandis (Sg)	Poaceae	Herbaceous	Grassland	AMF	0	5.25	g N m–2 year–1	NH4NO3	nmol CO2 g–1	0.29064	0.079	0.176649	5	0.30994	0.122	0.2728	5
47	P2	Chen et al	2015	Field	43 38 N	116 42 E	1200	0.9	334			loamy-sand					Trenching		Stipa grandis (Sg)	Poaceae	Herbaceous	Grassland	AMF	0	10.5	g N m–2 year–1	NH4NO3	nmol CO2 g–1	0.29064	0.079	0.176649	5	0.50042	0.072	0.160997	5
48	P2	Chen et al	2015	Field	43 38 N	116 42 E	1200	0.9	334			loamy-sand					Trenching		Stipa grandis (Sg)	Poaceae	Herbaceous	Grassland	AMF	0	17.5	g N m–2 year–1	NH4NO3	nmol CO2 g–1	0.29064	0.079	0.176649	5	0.56072	0.065	0.145344	5
49	P2	Chen et al	2015	Field	43 38 N	116 42 E	1200	0.9	334			loamy-sand					Trenching		Stipa grandis (Sg)	Poaceae	Herbaceous	Grassland	AMF	0	28	g N m–2 year–1	NH4NO3	nmol CO2 g–1	0.29064	0.079	0.176649	5	0.5053	0.065	0.145344	5
50	P3	Chen et al	2019	Field	43 38 N	116 42 E		3.6	740								Trenching	200	Tilia amurensis, Pinus koraiensis and Quercus mongolica		Woody	Forest	AMF+ECM	0	50	kg N hm-2 yr-1	NH4NO3										Autotrophic resp.	µmol CO2 m-2 S-1	0.65929		0.05713	3	1.30197		0.04287	3
51	P3	Chen et al	2019	Field	42 24 N	128 05 E		3.6	550								Trenching	200	Tilia amurensis, Pinus koraiensis and Quercus mongolica		Woody	Forest	AMF+ECM	0	50	kg N hm-2 yr-1	NH4NO3										Autotrophic resp.	µmol CO2 m-2 S-1	1.15895		0.07143	3	0.91592		0.05716	3
52	P3	Chen et al	2019	Field	42 24 N	128 05 E		3.6	740								Trenching	200	Tilia amurensis, Pinus koraiensis and Quercus mongolica		Woody	Forest	AMF+ECM	0	50	kg N hm-2 yr-1	NH4NO3										Autotrophic resp.	µmol CO2 m-2 S-1	1.15847		0.07144	3	2.21544		0.15715	3
53	P3	Chen et al	2019	Field	42 24 N	128 05 E		3.6	550								Trenching	200	Tilia amurensis, Pinus koraiensis and Quercus mongolica		Woody	Forest	AMF+ECM	0	50	kg N hm-2 yr-1	NH4NO3										Autotrophic resp.	µmol CO2 m-2 S-1	1.50099		0.17144	3	0.78655		0.07142	3
54	P3	Chen et al	2019	Field	42 24 N	128 05 E		3.6	740								Trenching	200	Tilia amurensis, Pinus koraiensis and Quercus mongolica		Woody	Forest	AMF+ECM	0	50	kg N hm-2 yr-1	NH4NO3										Autotrophic resp.	µmol CO2 m-2 S-1	0.45606		0.18527	3	0.69834		0.21377	3
55	P3	Chen et al	2019	Field	42 24 N	128 05 E		3.6	550								Trenching	200	Tilia amurensis, Pinus koraiensis and Quercus mongolica		Woody	Forest	AMF+ECM	0	50	kg N hm-2 yr-1	NH4NO3										Autotrophic resp.	µmol CO2 m-2 S-1	0.49881		0.09976	3	0.4133		0.11402	3
56	P3	Chen et al	2019	Field	42 24 N	128 05 E		3.6	740								Trenching	200	Tilia amurensis, Pinus koraiensis and Quercus mongolica		Woody	Forest	AMF+ECM	0	50	kg N hm-2 yr-1	NH4NO3										Autotrophic resp.	µmol CO2 m-2 S-1	0.65558		0.05701	3	1.32542		0.22802	3
57	P3	Chen et al	2019	Field	42 24 N	128 05 E		3.6	550								Trenching	200	Tilia amurensis, Pinus koraiensis and Quercus mongolica		Woody	Forest	AMF+ECM	0	50	kg N hm-2 yr-1	NH4NO3										Autotrophic resp.	µmol CO2 m-2 S-1	1.22565		0.15677	3	0.65558		0.15677	3
58	P3	Chen et al	2019	Field	42 24 N	128 05 E		3.6	740								Trenching	200	Tilia amurensis, Pinus koraiensis and Quercus mongolica		Woody	Forest	AMF+ECM	0	50	kg N hm-2 yr-1	NH4NO3										Autotrophic resp.	µmol CO2 m-2 S-1	0.89786		0.09976	3	2.45131		0.35629	3
59	P3	Chen et al	2019	Field	42 24 N	128 05 E		3.6	550								Trenching	200	Tilia amurensis, Pinus koraiensis and Quercus mongolica		Woody	Forest	AMF+ECM	0	50	kg N hm-2 yr-1	NH4NO3										Autotrophic resp.	µmol CO2 m-2 S-1	1.33967		0.18527	3	1.06888		0.11402	3
60	P3	Chen et al	2019	Field	42 24 N	128 05 E		3.6	740								Trenching	200	Tilia amurensis, Pinus koraiensis and Quercus mongolica		Woody	Forest	AMF+ECM	0	50	kg N hm-2 yr-1	NH4NO3										Autotrophic resp.	µmol CO2 m-2 S-1	2.15202		0.12827	3	2.29454		0.58432	3
61	P3	Chen et al	2019	Field	42 24 N	128 05 E		3.6	550								Trenching	200	Tilia amurensis, Pinus koraiensis and Quercus mongolica		Woody	Forest	AMF+ECM	0	50	kg N hm-2 yr-1	NH4NO3										Autotrophic resp.	µmol CO2 m-2 S-1	2.38005		0.42755	3	1.88124		0.29928	3
62	P3	Chen et al	2019	Field	42 24 N	128 05 E		3.6	740								Trenching	200	Tilia amurensis, Pinus koraiensis and Quercus mongolica		Woody	Forest	AMF+ECM	0	50	kg N hm-2 yr-1	NH4NO3										Autotrophic resp.	µmol CO2 m-2 S-1	0.24228		0.08551	3	0.74109		0.19953	3
63	P3	Chen et al	2019	Field	42 24 N	128 05 E		3.6	550								Trenching	200	Tilia amurensis, Pinus koraiensis and Quercus mongolica		Woody	Forest	AMF+ECM	0	50	kg N hm-2 yr-1	NH4NO3										Autotrophic resp.	µmol CO2 m-2 S-1	0.39905		0.08551	3	0.51306		0.09977	3
64	P3	Chen et al	2019	Field	42 24 N	128 05 E		3.6	740								Trenching	200	Tilia amurensis, Pinus koraiensis and Quercus mongolica		Woody	Forest	AMF+ECM	0	50	kg N hm-2 yr-1	NH4NO3										Autotrophic resp.	µmol CO2 m-2 S-1	0.22803		0.0285	3	0.31354		0.05701	3
65	P3	Chen et al	2019	Field	42 24 N	128 05 E		3.6	550								Trenching	200	Tilia amurensis, Pinus koraiensis and Quercus mongolica		Woody	Forest	AMF+ECM	0	50	kg N hm-2 yr-1	NH4NO3										Autotrophic resp.	µmol CO2 m-2 S-1	0.24228		0.08551	3	0.22803		0.04275	3
66	P3	Chen et al	2019	Field	42 24 N	128 05 E		3.6	740								Trenching	200	Tilia amurensis, Pinus koraiensis and Quercus mongolica		Woody	Forest	AMF+ECM	0	50	kg N hm-2 yr-1	NH4NO3										Autotrophic resp.	µmol CO2 m-2 S-1	0.37055		0.09976	3	0.96912		0.11402	3
67	P3	Chen et al	2019	Field	42 24 N	128 05 E		3.6	550								Trenching	200	Tilia amurensis, Pinus koraiensis and Quercus mongolica		Woody	Forest	AMF+ECM	0	50	kg N hm-2 yr-1	NH4NO3										Autotrophic resp.	µmol CO2 m-2 S-1	0.47031		0.04275	3	0.29929		0.07126	3
68	P3	Chen et al	2019	Field	42 24 N	128 05 E		3.6	740								Trenching	200	Tilia amurensis, Pinus koraiensis and Quercus mongolica		Woody	Forest	AMF+ECM	0	50	kg N hm-2 yr-1	NH4NO3										Autotrophic resp.	µmol CO2 m-2 S-1	0.74109		0.09977	3	1.12589		0.32779	3
69	P3	Chen et al	2019	Field	42 24 N	128 05 E		3.6	550								Trenching	200	Tilia amurensis, Pinus koraiensis and Quercus mongolica		Woody	Forest	AMF+ECM	0	50	kg N hm-2 yr-1	NH4NO3										Autotrophic resp.	µmol CO2 m-2 S-1	1.28266		0.15677	3	0.78385		0.09976	3
70	P3	Chen et al	2019	Field	42 24 N	128 05 E		3.6	740								Trenching	200	Tilia amurensis, Pinus koraiensis and Quercus mongolica		Woody	Forest	AMF+ECM	0	50	kg N hm-2 yr-1	NH4NO3										Autotrophic resp.	µmol CO2 m-2 S-1	1.68171		0.25653	3	3.71971		0.22803	3
71	P3	Chen et al	2019	Field	42 24 N	128 05 E		3.6	550								Trenching	200	Tilia amurensis, Pinus koraiensis and Quercus mongolica		Woody	Forest	AMF+ECM	0	50	kg N hm-2 yr-1	NH4NO3										Autotrophic resp.	µmol CO2 m-2 S-1	2.53682		0.49881	3	1.86698		0.11402	3
72	P3	Chen et al	2019	Field	42 24 N	128 05 E		3.6	740								Trenching	200	Tilia amurensis, Pinus koraiensis and Quercus mongolica		Woody	Forest	AMF+ECM	0	50	kg N hm-2 yr-1	NH4NO3										Autotrophic resp.	µmol CO2 m-2 S-1	3.34917		0.31354	3	4.44656		0.72684	3
73	P3	Chen et al	2019	Field	42 24 N	128 05 E		3.6	550								Trenching	200	Tilia amurensis, Pinus koraiensis and Quercus mongolica		Woody	Forest	AMF+ECM	0	50	kg N hm-2 yr-1	NH4NO3										Autotrophic resp.	µmol CO2 m-2 S-1	3.17815		0.22803	3	1.05463		0.29929	3
74	P3	Chen et al	2019	Field	42 24 N	128 05 E		3.6	740								Trenching	200	Tilia amurensis, Pinus koraiensis and Quercus mongolica		Woody	Forest	AMF+ECM	0	50	kg N hm-2 yr-1	NH4NO3										Autotrophic resp.	µmol CO2 m-2 S-1	0.54157		0.07126	3	0.8266		0.21378	3
75	P3	Chen et al	2019	Field	42 24 N	128 05 E		3.6	550								Trenching	200	Tilia amurensis, Pinus koraiensis and Quercus mongolica		Woody	Forest	AMF+ECM	0	50	kg N hm-2 yr-1	NH4NO3										Autotrophic resp.	µmol CO2 m-2 S-1	0.34204		0.08551	3	0.4133		0.08551	3
76	P3	Chen et al	2019	Field	42 24 N	128 05 E		3.6	740								Trenching	200	Tilia amurensis, Pinus koraiensis and Quercus mongolica		Woody	Forest	AMF+ECM	0	50	kg N hm-2 yr-1	NH4NO3										Autotrophic resp.	µmol CO2 m-2 S-1	0.12827		0.07125	3	0.22803		0.14252	3
77	P3	Chen et al	2019	Field	42 24 N	128 05 E		3.6	550								Trenching	200	Tilia amurensis, Pinus koraiensis and Quercus mongolica		Woody	Forest	AMF+ECM	0	50	kg N hm-2 yr-1	NH4NO3										Autotrophic resp.	µmol CO2 m-2 S-1	0.19952		0.14252	3	0.21378		0.04275	3
78	P4	Comeau et al	2016	Field	1 39 S	103 52 E		27.5	2466							0.22	Trenching		Oil palm (Elaeis guineensis)	Arecaceae	Woody	Forest	AMF	0	35	kg N ha-1 yr-1	Urea											kg CO2-C ha-1 day-1									kg CO2-C ha-1 day-1	50.8465	15.4205
79	P4	Comeau et al	2016	Field	1 39 S	103 52 E		27.5	2466							0.22	Trenching		Oil palm (Elaeis guineensis)	Arecaceae	Woody	Forest	AMF	0	35	kg N ha-1 yr-1	Urea											kg CO2-C ha-1 day-1									kg CO2-C ha-1 day-1	81.4265	30.841
80	P4	Comeau et al	2016	Field	1 39 S	103 52 E		27.5	2466							0.22	Trenching		Oil palm (Elaeis guineensis)	Arecaceae	Woody	Forest	AMF	0	70	kg N ha-1 yr-1	Urea											kg CO2-C ha-1 day-1									kg CO2-C ha-1 day-1	99.5261	19.9055
81	P4	Comeau et al	2016	Field	1 39 S	103 52 E		27.5	2466							0.22	Trenching		Oil palm (Elaeis guineensis)	Arecaceae	Woody	Forest	AMF	0	70	kg N ha-1 yr-1	Urea											kg CO2-C ha-1 day-1									kg CO2-C ha-1 day-1	79.6209	15.64
82	P4	Comeau et al	2016	Field	1 39 S	103 52 E		27.5	2466							0.22	Trenching		Oil palm (Elaeis guineensis)	Arecaceae	Woody	Forest	AMF	0	70	kg N ha-1 yr-1	Urea											kg CO2-C ha-1 day-1									kg CO2-C ha-1 day-1	127.962	19.9055
83	P4	Comeau et al	2016	Field	1 39 S	103 52 E		27.5	2466							0.22	Trenching		Oil palm (Elaeis guineensis)	Arecaceae	Woody	Forest	AMF	0	70	kg N ha-1 yr-1	Urea											kg CO2-C ha-1 day-1									kg CO2-C ha-1 day-1	108.057	36.967
84	P4	Comeau et al	2016	Field	1 39 S	103 52 E		27.5	2466							0.22	Trenching		Oil palm (Elaeis guineensis)	Arecaceae	Woody	Forest	AMF	0	70	kg N ha-1 yr-1	Urea											kg CO2-C ha-1 day-1									kg CO2-C ha-1 day-1	119.431	18.4835
85	P5	Ding et al	2010	Field	35 00 N	114 24 E		13.9	615			Sandy loam					Unplanted	1	Maize	Poaceae	Herbaceous	Crop	AMF	0	150	kg N ha-1	Urea											mg C m-2 h-1									mg C m-2 h-1	206.891
86	P5	Ding et al	2010	Field	35 00 N	114 24 E		13.9	615			Sandy loam					Unplanted	1	Maize	Poaceae	Herbaceous	Crop	AMF	0	150	kg N ha-1	Urea											mg C m-2 h-1									mg C m-2 h-1	129.419
87	P5	Ding et al	2010	Field	35 00 N	114 24 E		13.9	615			Sandy loam					Unplanted	1	Maize	Poaceae	Herbaceous	Crop	AMF	0	150	kg N ha-1	Urea											mg C m-2 h-1									mg C m-2 h-1	143.327
88	P5	Ding et al	2010	Field	35 00 N	114 24 E		13.9	615			Sandy loam					Unplanted	1	Maize	Poaceae	Herbaceous	Crop	AMF	0	150	kg N ha-1	Urea											mg C m-2 h-1									mg C m-2 h-1	138.237
89	P5	Ding et al	2010	Field	35 00 N	114 24 E		13.9	615			Sandy loam					Unplanted	1	Maize	Poaceae	Herbaceous	Crop	AMF	0	150	kg N ha-1	Urea											mg C m-2 h-1									mg C m-2 h-1	131.685
90	P5	Ding et al	2010	Field	35 00 N	114 24 E		13.9	615			Sandy loam					Unplanted	1	Maize	Poaceae	Herbaceous	Crop	AMF	0	150	kg N ha-1	Urea											mg C m-2 h-1									mg C m-2 h-1	212.106
91	P5	Ding et al	2010	Field	35 00 N	114 24 E		13.9	615			Sandy loam					Unplanted	1	Maize	Poaceae	Herbaceous	Crop	AMF	0	150	kg N ha-1	Urea											mg C m-2 h-1									mg C m-2 h-1	161.688
92	P5	Ding et al	2010	Field	35 00 N	114 24 E		13.9	615			Sandy loam					Unplanted	1	Maize	Poaceae	Herbaceous	Crop	AMF	0	150	kg N ha-1	Urea											mg C m-2 h-1									mg C m-2 h-1	230.43
93	P5	Ding et al	2010	Field	35 00 N	114 24 E		13.9	615			Sandy loam					Unplanted	1	Maize	Poaceae	Herbaceous	Crop	AMF	0	150	kg N ha-1	Urea											mg C m-2 h-1									mg C m-2 h-1	341.567
94	P5	Ding et al	2010	Field	35 00 N	114 24 E		13.9	615			Sandy loam					Unplanted	1	Maize	Poaceae	Herbaceous	Crop	AMF	0	150	kg N ha-1	Urea											mg C m-2 h-1									mg C m-2 h-1	305.761
95	P5	Ding et al	2010	Field	35 00 N	114 24 E		13.9	615			Sandy loam					Unplanted	1	Maize	Poaceae	Herbaceous	Crop	AMF	0	150	kg N ha-1	Urea											mg C m-2 h-1									mg C m-2 h-1	261.935
96	P5	Ding et al	2010	Field	35 00 N	114 24 E		13.9	615			Sandy loam					Unplanted	1	Maize	Poaceae	Herbaceous	Crop	AMF	0	150	kg N ha-1	Urea											mg C m-2 h-1									mg C m-2 h-1	274.38
97	P5	Ding et al	2010	Field	35 00 N	114 24 E		13.9	615			Sandy loam					Unplanted	1	Maize	Poaceae	Herbaceous	Crop	AMF	0	150	kg N ha-1	Urea											mg C m-2 h-1									mg C m-2 h-1	299.263
98	P5	Ding et al	2010	Field	35 00 N	114 24 E		13.9	615			Sandy loam					Unplanted	1	Maize	Poaceae	Herbaceous	Crop	AMF	0	150	kg N ha-1	Urea											mg C m-2 h-1									mg C m-2 h-1	238.604
99	P5	Ding et al	2010	Field	35 00 N	114 24 E		13.9	615			Sandy loam					Unplanted	1	Maize	Poaceae	Herbaceous	Crop	AMF	0	150	kg N ha-1	Urea											mg C m-2 h-1									mg C m-2 h-1	256.897
100	P5	Ding et al	2010	Field	35 00 N	114 24 E		13.9	615			Sandy loam					Unplanted	1	Maize	Poaceae	Herbaceous	Crop	AMF	0	150	kg N ha-1	Urea											mg C m-2 h-1									mg C m-2 h-1	323.46
101	P5	Ding et al	2010	Field	35 00 N	114 24 E		13.9	615			Sandy loam					Unplanted	1	Maize	Poaceae	Herbaceous	Crop	AMF	0	150	kg N ha-1	Urea											mg C m-2 h-1									mg C m-2 h-1	396.572
102	P5	Ding et al	2010	Field	35 00 N	114 24 E		13.9	615			Sandy loam					Unplanted	1	Maize	Poaceae	Herbaceous	Crop	AMF	0	150	kg N ha-1	Urea											mg C m-2 h-1									mg C m-2 h-1	423.664
103	P5	Ding et al	2010	Field	35 00 N	114 24 E		13.9	615			Sandy loam					Unplanted	1	Maize	Poaceae	Herbaceous	Crop	AMF	0	150	kg N ha-1	Urea											mg C m-2 h-1									mg C m-2 h-1	384.95
104	P5	Ding et al	2010	Field	35 00 N	114 24 E		13.9	615			Sandy loam					Unplanted	1	Maize	Poaceae	Herbaceous	Crop	AMF	0	150	kg N ha-1	Urea											mg C m-2 h-1									mg C m-2 h-1	297.981
105	P5	Ding et al	2010	Field	35 00 N	114 24 E		13.9	615			Sandy loam					Unplanted	1	Maize	Poaceae	Herbaceous	Crop	AMF	0	150	kg N ha-1	Urea											mg C m-2 h-1									mg C m-2 h-1	241.721
106	P5	Ding et al	2010	Field	35 00 N	114 24 E		13.9	615			Sandy loam					Unplanted	1	Maize	Poaceae	Herbaceous	Crop	AMF	0	150	kg N ha-1	Urea											mg C m-2 h-1									mg C m-2 h-1	192.033
107	P5	Ding et al	2010	Field	35 00 N	114 24 E		13.9	615			Sandy loam					Unplanted	1	Maize	Poaceae	Herbaceous	Crop	AMF	0	150	kg N ha-1	Urea											mg C m-2 h-1									mg C m-2 h-1	184.02
108	P5	Ding et al	2010	Field	35 00 N	114 24 E		13.9	615			Sandy loam					Unplanted	1	Maize	Poaceae	Herbaceous	Crop	AMF	0	150	kg N ha-1	Urea											mg C m-2 h-1									mg C m-2 h-1	190.616
109	P5	Ding et al	2010	Field	35 00 N	114 24 E		13.9	615			Sandy loam					Unplanted	1	Maize	Poaceae	Herbaceous	Crop	AMF	0	150	kg N ha-1	Urea											mg C m-2 h-1									mg C m-2 h-1	140.929
110	P5	Ding et al	2010	Field	35 00 N	114 24 E		13.9	615			Sandy loam					Unplanted	1	Maize	Poaceae	Herbaceous	Crop	AMF	0	150	kg N ha-1	Urea											mg C m-2 h-1									mg C m-2 h-1	115.372
111	P5	Ding et al	2010	Field	35 00 N	114 24 E		13.9	615			Sandy loam					Unplanted	1	Maize	Poaceae	Herbaceous	Crop	AMF	0	150	kg N ha-1	Urea											mg C m-2 h-1									mg C m-2 h-1	108.812
112	P5	Ding et al	2010	Field	35 00 N	114 24 E		13.9	615			Sandy loam					Unplanted	1	Maize	Poaceae	Herbaceous	Crop	AMF	0	150	kg N ha-1	Urea											mg C m-2 h-1									mg C m-2 h-1	107.378
113	P5	Ding et al	2010	Field	35 00 N	114 24 E		13.9	615			Sandy loam					Unplanted	1	Maize	Poaceae	Herbaceous	Crop	AMF	0	150	kg N ha-1	Urea											mg C m-2 h-1									mg C m-2 h-1	90.5918
114	P5	Ding et al	2010	Field	35 00 N	114 24 E		13.9	615			Sandy loam					Unplanted	1	Maize	Poaceae	Herbaceous	Crop	AMF	0	150	kg N ha-1	Urea											mg C m-2 h-1									mg C m-2 h-1	95.7476
115	P5	Ding et al	2010	Field	35 00 N	114 24 E		13.9	615			Sandy loam					Unplanted	1	Maize	Poaceae	Herbaceous	Crop	AMF	0	250	kg N ha-1	Urea											mg C m-2 h-1									mg C m-2 h-1	206.891
116	P5	Ding et al	2010	Field	35 00 N	114 24 E		13.9	615			Sandy loam					Unplanted	1	Maize	Poaceae	Herbaceous	Crop	AMF	0	250	kg N ha-1	Urea											mg C m-2 h-1									mg C m-2 h-1	129.419
117	P5	Ding et al	2010	Field	35 00 N	114 24 E		13.9	615			Sandy loam					Unplanted	1	Maize	Poaceae	Herbaceous	Crop	AMF	0	250	kg N ha-1	Urea											mg C m-2 h-1									mg C m-2 h-1	143.327
118	P5	Ding et al	2010	Field	35 00 N	114 24 E		13.9	615			Sandy loam					Unplanted	1	Maize	Poaceae	Herbaceous	Crop	AMF	0	250	kg N ha-1	Urea											mg C m-2 h-1									mg C m-2 h-1	138.237
119	P5	Ding et al	2010	Field	35 00 N	114 24 E		13.9	615			Sandy loam					Unplanted	1	Maize	Poaceae	Herbaceous	Crop	AMF	0	250	kg N ha-1	Urea											mg C m-2 h-1									mg C m-2 h-1	131.685
120	P5	Ding et al	2010	Field	35 00 N	114 24 E		13.9	615			Sandy loam					Unplanted	1	Maize	Poaceae	Herbaceous	Crop	AMF	0	250	kg N ha-1	Urea											mg C m-2 h-1									mg C m-2 h-1	212.106
121	P5	Ding et al	2010	Field	35 00 N	114 24 E		13.9	615			Sandy loam					Unplanted	1	Maize	Poaceae	Herbaceous	Crop	AMF	0	250	kg N ha-1	Urea											mg C m-2 h-1									mg C m-2 h-1	161.688
122	P5	Ding et al	2010	Field	35 00 N	114 24 E		13.9	615			Sandy loam					Unplanted	1	Maize	Poaceae	Herbaceous	Crop	AMF	0	250	kg N ha-1	Urea											mg C m-2 h-1									mg C m-2 h-1	230.43
123	P5	Ding et al	2010	Field	35 00 N	114 24 E		13.9	615			Sandy loam					Unplanted	1	Maize	Poaceae	Herbaceous	Crop	AMF	0	250	kg N ha-1	Urea											mg C m-2 h-1									mg C m-2 h-1	341.567
124	P5	Ding et al	2010	Field	35 00 N	114 24 E		13.9	615			Sandy loam					Unplanted	1	Maize	Poaceae	Herbaceous	Crop	AMF	0	250	kg N ha-1	Urea											mg C m-2 h-1									mg C m-2 h-1	305.761
125	P5	Ding et al	2010	Field	35 00 N	114 24 E		13.9	615			Sandy loam					Unplanted	1	Maize	Poaceae	Herbaceous	Crop	AMF	0	250	kg N ha-1	Urea											mg C m-2 h-1									mg C m-2 h-1	261.935
126	P5	Ding et al	2010	Field	35 00 N	114 24 E		13.9	615			Sandy loam					Unplanted	1	Maize	Poaceae	Herbaceous	Crop	AMF	0	250	kg N ha-1	Urea											mg C m-2 h-1									mg C m-2 h-1	274.38
127	P5	Ding et al	2010	Field	35 00 N	114 24 E		13.9	615			Sandy loam					Unplanted	1	Maize	Poaceae	Herbaceous	Crop	AMF	0	250	kg N ha-1	Urea											mg C m-2 h-1									mg C m-2 h-1	299.263
128	P5	Ding et al	2010	Field	35 00 N	114 24 E		13.9	615			Sandy loam					Unplanted	1	Maize	Poaceae	Herbaceous	Crop	AMF	0	250	kg N ha-1	Urea											mg C m-2 h-1									mg C m-2 h-1	238.604
129	P5	Ding et al	2010	Field	35 00 N	114 24 E		13.9	615			Sandy loam					Unplanted	1	Maize	Poaceae	Herbaceous	Crop	AMF	0	250	kg N ha-1	Urea											mg C m-2 h-1									mg C m-2 h-1	256.897
130	P5	Ding et al	2010	Field	35 00 N	114 24 E		13.9	615			Sandy loam					Unplanted	1	Maize	Poaceae	Herbaceous	Crop	AMF	0	250	kg N ha-1	Urea											mg C m-2 h-1									mg C m-2 h-1	323.46
131	P5	Ding et al	2010	Field	35 00 N	114 24 E		13.9	615			Sandy loam					Unplanted	1	Maize	Poaceae	Herbaceous	Crop	AMF	0	250	kg N ha-1	Urea											mg C m-2 h-1									mg C m-2 h-1	396.572
132	P5	Ding et al	2010	Field	35 00 N	114 24 E		13.9	615			Sandy loam					Unplanted	1	Maize	Poaceae	Herbaceous	Crop	AMF	0	250	kg N ha-1	Urea											mg C m-2 h-1									mg C m-2 h-1	124.669
133	P5	Ding et al	2010	Field	35 00 N	114 24 E		13.9	615			Sandy loam					Unplanted	1	Maize	Poaceae	Herbaceous	Crop	AMF	0	250	kg N ha-1	Urea											mg C m-2 h-1									mg C m-2 h-1	423.664
134	P5	Ding et al	2010	Field	35 00 N	114 24 E		13.9	615			Sandy loam					Unplanted	1	Maize	Poaceae	Herbaceous	Crop	AMF	0	250	kg N ha-1	Urea											mg C m-2 h-1									mg C m-2 h-1	384.95
135	P5	Ding et al	2010	Field	35 00 N	114 24 E		13.9	615			Sandy loam					Unplanted	1	Maize	Poaceae	Herbaceous	Crop	AMF	0	250	kg N ha-1	Urea											mg C m-2 h-1									mg C m-2 h-1	297.981
136	P5	Ding et al	2010	Field	35 00 N	114 24 E		13.9	615			Sandy loam					Unplanted	1	Maize	Poaceae	Herbaceous	Crop	AMF	0	250	kg N ha-1	Urea											mg C m-2 h-1									mg C m-2 h-1	241.721
137	P5	Ding et al	2010	Field	35 00 N	114 24 E		13.9	615			Sandy loam					Unplanted	1	Maize	Poaceae	Herbaceous	Crop	AMF	0	250	kg N ha-1	Urea											mg C m-2 h-1									mg C m-2 h-1	192.033
138	P5	Ding et al	2010	Field	35 00 N	114 24 E		13.9	615			Sandy loam					Unplanted	1	Maize	Poaceae	Herbaceous	Crop	AMF	0	250	kg N ha-1	Urea											mg C m-2 h-1									mg C m-2 h-1	184.02
139	P5	Ding et al	2010	Field	35 00 N	114 24 E		13.9	615			Sandy loam					Unplanted	1	Maize	Poaceae	Herbaceous	Crop	AMF	0	250	kg N ha-1	Urea											mg C m-2 h-1									mg C m-2 h-1	190.616
140	P5	Ding et al	2010	Field	35 00 N	114 24 E		13.9	615			Sandy loam					Unplanted	1	Maize	Poaceae	Herbaceous	Crop	AMF	0	250	kg N ha-1	Urea											mg C m-2 h-1									mg C m-2 h-1	140.929
141	P5	Ding et al	2010	Field	35 00 N	114 24 E		13.9	615			Sandy loam					Unplanted	1	Maize	Poaceae	Herbaceous	Crop	AMF	0	250	kg N ha-1	Urea											mg C m-2 h-1									mg C m-2 h-1	115.372
142	P5	Ding et al	2010	Field	35 00 N	114 24 E		13.9	615			Sandy loam					Unplanted	1	Maize	Poaceae	Herbaceous	Crop	AMF	0	250	kg N ha-1	Urea											mg C m-2 h-1									mg C m-2 h-1	108.812
143	P5	Ding et al	2010	Field	35 00 N	114 24 E		13.9	615			Sandy loam					Unplanted	1	Maize	Poaceae	Herbaceous	Crop	AMF	0	250	kg N ha-1	Urea											mg C m-2 h-1									mg C m-2 h-1	107.378
144	P5	Ding et al	2010	Field	35 00 N	114 24 E		13.9	615			Sandy loam					Unplanted	1	Maize	Poaceae	Herbaceous	Crop	AMF	0	250	kg N ha-1	Urea											mg C m-2 h-1									mg C m-2 h-1	90.5918
145	P5	Ding et al	2010	Field	35 00 N	114 24 E		13.9	615			Sandy loam					Unplanted	1	Maize	Poaceae	Herbaceous	Crop	AMF	0	250	kg N ha-1	Urea											mg C m-2 h-1									mg C m-2 h-1	104.499
146	P5	Ding et al	2010	Field	35 00 N	114 24 E		13.9	615			Sandy loam					Unplanted	1	Maize	Poaceae	Herbaceous	Crop	AMF	0	250	kg N ha-1	Urea											mg C m-2 h-1									mg C m-2 h-1	95.7476
147	P5	Ding et al	2010	Field	35 00 N	114 24 E		13.9	615			Sandy loam					Unplanted	1	Maize	Poaceae	Herbaceous	Crop	AMF	0	150	kg N ha-1	Urea											mg C m-2 h-1									mg C m-2 h-1	201	5
148	P6	Drake et al	2012	Field	35 97 N	79 08 W											Trenching		loblolly pine (Pinus taeda)	Pinaceae	Woody	Forest	ECM	0	11.2	g N m−2 yr−1	NH4NO3											µmol CO2 m-2 s-1									µmol CO2 m-2 s-1	3.88845	0.48502
149	P6	Drake et al	2012	Field	35 97 N	79 08 W											Trenching		loblolly pine (Pinus taeda)	Pinaceae	Woody	Forest	ECM	0	11.2	g N m−2 yr−1	NH4NO3											µmol CO2 m-2 s-1									µmol CO2 m-2 s-1	5.33697	0.87932
150	P6	Drake et al	2012	Field	35 97 N	79 08 W											Trenching		loblolly pine (Pinus taeda)	Pinaceae	Woody	Forest	ECM	0	11.2	g N m−2 yr−1	NH4NO3											µmol CO2 m-2 s-1									umol CO2 m-2 s-1	4.76612
151	P6	Drake et al	2012	Field	35 97 N	79 08 W											Trenching		loblolly pine (Pinus taeda)	Pinaceae	Woody	Forest	ECM	0	11.2	g N m−2 yr−1	NH4NO3											µmol CO2 m-2 s-1									umol CO2 m-2 s-1	4.45006
152	P6	Drake et al	2012	Field	35 97 N	79 08 W											Trenching		loblolly pine (Pinus taeda)	Pinaceae	Woody	Forest	ECM	0	11.2	g N m−2 yr−1	NH4NO3											µmol CO2 m-2 s-1									umol CO2 m-2 s-1	5.86599
153	P6	Drake et al	2012	Field	35 97 N	79 08 W											Trenching		loblolly pine (Pinus taeda)	Pinaceae	Woody	Forest	ECM	0	11.2	g N m−2 yr−1	NH4NO3											µmol CO2 m-2 s-1									umol CO2 m-2 s-1	6.14412
154	P6	Drake et al	2012	Field	35 97 N	79 08 W											Trenching		loblolly pine (Pinus taeda)	Pinaceae	Woody	Forest	ECM	0	11.2	g N m−2 yr−1	NH4NO3											µmol CO2 m-2 s-1									umol CO2 m-2 s-1	5.94185
155	P6	Drake et al	2012	Field	35 97 N	79 08 W											Trenching		loblolly pine (Pinus taeda)	Pinaceae	Woody	Forest	ECM	0	11.2	g N m−2 yr−1	NH4NO3											µmol CO2 m-2 s-1									umol CO2 m-2 s-1	6.75095
156	P6	Drake et al	2012	Field	35 97 N	79 08 W											Trenching		loblolly pine (Pinus taeda)	Pinaceae	Woody	Forest	ECM	0	11.2	g N m−2 yr−1	NH4NO3											µmol CO2 m-2 s-1									umol CO2 m-2 s-1	5.82807
157	P6	Drake et al	2012	Field	35 97 N	79 08 W											Trenching		loblolly pine (Pinus taeda)	Pinaceae	Woody	Forest	ECM	0	11.2	g N m−2 yr−1	NH4NO3											µmol CO2 m-2 s-1									umol CO2 m-2 s-1	5.76485
158	P6	Drake et al	2012	Field	35 97 N	79 08 W											Trenching		loblolly pine (Pinus taeda)	Pinaceae	Woody	Forest	ECM	0	11.2	g N m−2 yr−1	NH4NO3											µmol CO2 m-2 s-1									umol CO2 m-2 s-1	6.78887
159	P6	Drake et al	2012	Field	35 97 N	79 08 W											Trenching		loblolly pine (Pinus taeda)	Pinaceae	Woody	Forest	ECM	0	11.2	g N m−2 yr−1	NH4NO3											µmol CO2 m-2 s-1									umol CO2 m-2 s-1	4.02023
160	P6	Drake et al	2012	Field	35 97 N	79 08 W											Trenching		loblolly pine (Pinus taeda)	Pinaceae	Woody	Forest	ECM	0	11.2	g N m−2 yr−1	NH4NO3											µmol CO2 m-2 s-1									umol CO2 m-2 s-1	1.35272
161	P6	Drake et al	2012	Field	35 97 N	79 08 W											Trenching		loblolly pine (Pinus taeda)	Pinaceae	Woody	Forest	ECM	0	11.2	g N m−2 yr−1	NH4NO3											µmol CO2 m-2 s-1									umol CO2 m-2 s-1	1.75727
162	P6	Drake et al	2012	Field	35 97 N	79 08 W											Trenching		loblolly pine (Pinus taeda)	Pinaceae	Woody	Forest	ECM	0	11.2	g N m−2 yr−1	NH4NO3											µmol CO2 m-2 s-1									umol CO2 m-2 s-1	1.82048
163	P6	Drake et al	2012	Field	35 97 N	79 08 W											Trenching		loblolly pine (Pinus taeda)	Pinaceae	Woody	Forest	ECM	0	11.2	g N m−2 yr−1	NH4NO3											µmol CO2 m-2 s-1									umol CO2 m-2 s-1	1.9469
164	P6	Drake et al	2012	Field	35 97 N	79 08 W											Trenching		loblolly pine (Pinus taeda)	Pinaceae	Woody	Forest	ECM	0	11.2	g N m−2 yr−1	NH4NO3											µmol CO2 m-2 s-1									umol CO2 m-2 s-1	4.18458
165	P6	Drake et al	2012	Field	35 97 N	79 08 W											Trenching		loblolly pine (Pinus taeda)	Pinaceae	Woody	Forest	ECM	0	11.2	g N m−2 yr−1	NH4NO3											µmol CO2 m-2 s-1									umol CO2 m-2 s-1	4.41214
166	P6	Drake et al	2012	Field	35 97 N	79 08 W											Trenching		loblolly pine (Pinus taeda)	Pinaceae	Woody	Forest	ECM	0	11.2	g N m−2 yr−1	NH4NO3											µmol CO2 m-2 s-1									umol CO2 m-2 s-1	4.67762
167	P6	Drake et al	2012	Field	35 97 N	79 08 W											Trenching		loblolly pine (Pinus taeda)	Pinaceae	Woody	Forest	ECM	0	11.2	g N m−2 yr−1	NH4NO3											µmol CO2 m-2 s-1									umol CO2 m-2 s-1	4.37421
168	P6	Drake et al	2012	Field	35 97 N	79 08 W											Trenching		loblolly pine (Pinus taeda)	Pinaceae	Woody	Forest	ECM	0	11.2	g N m−2 yr−1	NH4NO3											µmol CO2 m-2 s-1									umol CO2 m-2 s-1	4.28571
169	P6	Drake et al	2012	Field	35 97 N	79 08 W											Trenching		loblolly pine (Pinus taeda)	Pinaceae	Woody	Forest	ECM	0	11.2	g N m−2 yr−1	NH4NO3											µmol CO2 m-2 s-1									umol CO2 m-2 s-1	4.46271
170	P6	Drake et al	2012	Field	35 97 N	79 08 W											Trenching		loblolly pine (Pinus taeda)	Pinaceae	Woody	Forest	ECM	0	11.2	g N m−2 yr−1	NH4NO3											µmol CO2 m-2 s-1									umol CO2 m-2 s-1	3.61568
171	P6	Drake et al	2012	Field	35 97 N	79 08 W											Trenching		loblolly pine (Pinus taeda)	Pinaceae	Woody	Forest	ECM	0	11.2	g N m−2 yr−1	NH4NO3											µmol CO2 m-2 s-1									umol CO2 m-2 s-1	3.38812
172	P6	Drake et al	2012	Field	35 97 N	79 08 W											Trenching		loblolly pine (Pinus taeda)	Pinaceae	Woody	Forest	ECM	0	11.2	g N m−2 yr−1	NH4NO3											µmol CO2 m-2 s-1									umol CO2 m-2 s-1	2.76865
173	P6	Drake et al	2012	Field	35 97 N	79 08 W											Trenching		loblolly pine (Pinus taeda)	Pinaceae	Woody	Forest	ECM	0	11.2	g N m−2 yr−1	NH4NO3											µmol CO2 m-2 s-1									umol CO2 m-2 s-1	3.1732
174	P6	Drake et al	2012	Field	35 97 N	79 08 W											Trenching		loblolly pine (Pinus taeda)	Pinaceae	Woody	Forest	ECM	0	11.2	g N m−2 yr−1	NH4NO3											umol CO2 m-2 s-1									umol CO2 m-2 s-1	4.45006
175	P6	Drake et al	2012	Field	35 97 N	79 08 W											Trenching		loblolly pine (Pinus taeda)	Pinaceae	Woody	Forest	ECM	0	11.2	g N m−2 yr−1	NH4NO3											umol CO2 m-2 s-1									umol CO2 m-2 s-1	4.27307
176	P6	Drake et al	2012	Field	35 97 N	79 08 W											Trenching		loblolly pine (Pinus taeda)	Pinaceae	Woody	Forest	ECM	0	11.2	g N m−2 yr−1	NH4NO3											umol CO2 m-2 s-1									umol CO2 m-2 s-1	4.33628
177	P6	Drake et al	2012	Field	35 97 N	79 08 W											Trenching		loblolly pine (Pinus taeda)	Pinaceae	Woody	Forest	ECM	0	11.2	g N m−2 yr−1	NH4NO3											umol CO2 m-2 s-1									umol CO2 m-2 s-1	4.52592
178	P6	Drake et al	2012	Field	35 97 N	79 08 W											Trenching		loblolly pine (Pinus taeda)	Pinaceae	Woody	Forest	ECM	0	11.2	g N m−2 yr−1	NH4NO3											umol CO2 m-2 s-1									umol CO2 m-2 s-1	4.53856
179	P6	Drake et al	2012	Field	35 97 N	79 08 W											Trenching		loblolly pine (Pinus taeda)	Pinaceae	Woody	Forest	ECM	0	11.2	g N m−2 yr−1	NH4NO3											umol CO2 m-2 s-1									umol CO2 m-2 s-1	3.64096
180	P6	Drake et al	2012	Field	35 97 N	79 08 W											Trenching		loblolly pine (Pinus taeda)	Pinaceae	Woody	Forest	ECM	0	11.2	g N m−2 yr−1	NH4NO3											umol CO2 m-2 s-1									umol CO2 m-2 s-1	4.15929
181	P6	Drake et al	2012	Field	35 97 N	79 08 W											Trenching		loblolly pine (Pinus taeda)	Pinaceae	Woody	Forest	ECM	0	11.2	g N m−2 yr−1	NH4NO3											umol CO2 m-2 s-1									umol CO2 m-2 s-1	3.90645
182	P6	Drake et al	2012	Field	35 97 N	79 08 W											Trenching		loblolly pine (Pinus taeda)	Pinaceae	Woody	Forest	ECM	0	11.2	g N m−2 yr−1	NH4NO3											umol CO2 m-2 s-1									umol CO2 m-2 s-1	3.71681
183	P6	Drake et al	2012	Field	35 97 N	79 08 W											Trenching		loblolly pine (Pinus taeda)	Pinaceae	Woody	Forest	ECM	0	11.2	g N m−2 yr−1	NH4NO3											umol CO2 m-2 s-1									umol CO2 m-2 s-1	3.53982
184	P6	Drake et al	2012	Field	35 97 N	79 08 W											Trenching		loblolly pine (Pinus taeda)	Pinaceae	Woody	Forest	ECM	0	11.2	g N m−2 yr−1	NH4NO3											umol CO2 m-2 s-1									umol CO2 m-2 s-1	4.36157
185	P6	Drake et al	2012	Field	35 97 N	79 08 W											Trenching		loblolly pine (Pinus taeda)	Pinaceae	Woody	Forest	ECM	0	11.2	g N m−2 yr−1	NH4NO3											umol CO2 m-2 s-1									umol CO2 m-2 s-1	3.57775
186	P6	Drake et al	2012	Field	35 97 N	79 08 W											Trenching		loblolly pine (Pinus taeda)	Pinaceae	Woody	Forest	ECM	0	11.2	g N m−2 yr−1	NH4NO3											umol CO2 m-2 s-1									umol CO2 m-2 s-1	3.86852
187	P6	Drake et al	2012	Field	35 97 N	79 08 W											Trenching		loblolly pine (Pinus taeda)	Pinaceae	Woody	Forest	ECM	0	11.2	g N m−2 yr−1	NH4NO3											umol CO2 m-2 s-1									umol CO2 m-2 s-1	3.38812
188	P6	Drake et al	2012	Field	35 97 N	79 08 W											Trenching		loblolly pine (Pinus taeda)	Pinaceae	Woody	Forest	ECM	0	11.2	g N m−2 yr−1	NH4NO3											umol CO2 m-2 s-1									umol CO2 m-2 s-1	3.42604
189	P6	Drake et al	2012	Field	35 97 N	79 08 W											Trenching		loblolly pine (Pinus taeda)	Pinaceae	Woody	Forest	ECM	0	11.2	g N m−2 yr−1	NH4NO3											umol CO2 m-2 s-1									umol CO2 m-2 s-1	3.88116
190	P6	Drake et al	2012	Field	35 97 N	79 08 W											Trenching		loblolly pine (Pinus taeda)	Pinaceae	Woody	Forest	ECM	0	11.2	g N m−2 yr−1	NH4NO3											umol CO2 m-2 s-1									umol CO2 m-2 s-1	3.38812
191	P6	Drake et al	2012	Field	35 97 N	79 08 W											Trenching		loblolly pine (Pinus taeda)	Pinaceae	Woody	Forest	ECM	0	11.2	g N m−2 yr−1	NH4NO3											umol CO2 m-2 s-1									umol CO2 m-2 s-1	4.17193
192	P6	Drake et al	2012	Field	35 97 N	79 08 W											Trenching		loblolly pine (Pinus taeda)	Pinaceae	Woody	Forest	ECM	0	11.2	g N m−2 yr−1	NH4NO3											umol CO2 m-2 s-1									umol CO2 m-2 s-1	4.58913
193	P6	Drake et al	2012	Field	35 97 N	79 08 W											Trenching		loblolly pine (Pinus taeda)	Pinaceae	Woody	Forest	ECM	0	11.2	g N m−2 yr−1	NH4NO3											umol CO2 m-2 s-1									umol CO2 m-2 s-1	3.60303
194	P6	Drake et al	2012	Field	35 97 N	79 08 W											Trenching		loblolly pine (Pinus taeda)	Pinaceae	Woody	Forest	ECM	0	11.2	g N m−2 yr−1	NH4NO3											umol CO2 m-2 s-1									umol CO2 m-2 s-1	3.33755
195	P6	Drake et al	2012	Field	35 97 N	79 08 W											Trenching		loblolly pine (Pinus taeda)	Pinaceae	Woody	Forest	ECM	0	11.2	g N m−2 yr−1	NH4NO3											umol CO2 m-2 s-1									umol CO2 m-2 s-1	3.80531
196	P6	Drake et al	2012	Field	35 97 N	79 08 W											Trenching		loblolly pine (Pinus taeda)	Pinaceae	Woody	Forest	ECM	0	11.2	g N m−2 yr−1	NH4NO3											umol CO2 m-2 s-1									umol CO2 m-2 s-1	3.88116
197	P6	Drake et al	2012	Field	35 97 N	79 08 W											Trenching		loblolly pine (Pinus taeda)	Pinaceae	Woody	Forest	ECM	0	11.2	g N m−2 yr−1	NH4NO3											umol CO2 m-2 s-1									umol CO2 m-2 s-1	3.36283
198	P6	Drake et al	2012	Field	35 97 N	79 08 W											Trenching		loblolly pine (Pinus taeda)	Pinaceae	Woody	Forest	ECM	0	11.2	g N m−2 yr−1	NH4NO3											umol CO2 m-2 s-1									umol CO2 m-2 s-1	3.07206
199	P6	Drake et al	2012	Field	35 97 N	79 08 W											Trenching		loblolly pine (Pinus taeda)	Pinaceae	Woody	Forest	ECM	0	11.2	g N m−2 yr−1	NH4NO3											umol CO2 m-2 s-1									umol CO2 m-2 s-1	3.04678
200	P6	Drake et al	2012	Field	35 97 N	79 08 W											Trenching		loblolly pine (Pinus taeda)	Pinaceae	Woody	Forest	ECM	0	11.2	g N m−2 yr−1	NH4NO3											umol CO2 m-2 s-1									umol CO2 m-2 s-1	2.76865
201	P6	Drake et al	2012	Field	35 97 N	79 08 W											Trenching		loblolly pine (Pinus taeda)	Pinaceae	Woody	Forest	ECM	0	11.2	g N m−2 yr−1	NH4NO3											umol CO2 m-2 s-1									umol CO2 m-2 s-1	2.79393
202	P6	Drake et al	2012	Field	35 97 N	79 08 W											Trenching		loblolly pine (Pinus taeda)	Pinaceae	Woody	Forest	ECM	0	11.2	g N m−2 yr−1	NH4NO3											umol CO2 m-2 s-1									umol CO2 m-2 s-1	3.16056
203	P6	Drake et al	2012	Field	35 97 N	79 08 W											Trenching		loblolly pine (Pinus taeda)	Pinaceae	Woody	Forest	ECM	0	11.2	g N m−2 yr−1	NH4NO3											umol CO2 m-2 s-1									umol CO2 m-2 s-1	3.32491
204	P6	Drake et al	2012	Field	35 97 N	79 08 W											Trenching		loblolly pine (Pinus taeda)	Pinaceae	Woody	Forest	ECM	0	11.2	g N m−2 yr−1	NH4NO3											umol CO2 m-2 s-1									umol CO2 m-2 s-1	2.71808
205	P6	Drake et al	2012	Field	35 97 N	79 08 W											Trenching		loblolly pine (Pinus taeda)	Pinaceae	Woody	Forest	ECM	0	11.2	g N m−2 yr−1	NH4NO3											umol CO2 m-2 s-1									umol CO2 m-2 s-1	2.46523
206	P6	Drake et al	2012	Field	35 97 N	79 08 W											Trenching		loblolly pine (Pinus taeda)	Pinaceae	Woody	Forest	ECM	0	11.2	g N m−2 yr−1	NH4NO3											umol CO2 m-2 s-1									umol CO2 m-2 s-1	2.50633
207	P6	Drake et al	2012	Field	35 97 N	79 08 W											Trenching		loblolly pine (Pinus taeda)	Pinaceae	Woody	Forest	ECM	0	11.2	g N m−2 yr−1	NH4NO3											umol CO2 m-2 s-1									umol CO2 m-2 s-1	2.43038
208	P6	Drake et al	2012	Field	35 97 N	79 08 W											Trenching		loblolly pine (Pinus taeda)	Pinaceae	Woody	Forest	ECM	0	11.2	g N m−2 yr−1	NH4NO3											umol CO2 m-2 s-1									umol CO2 m-2 s-1	2.93671
209	P6	Drake et al	2012	Field	35 97 N	79 08 W											Trenching		loblolly pine (Pinus taeda)	Pinaceae	Woody	Forest	ECM	0	11.2	g N m−2 yr−1	NH4NO3											umol CO2 m-2 s-1									umol CO2 m-2 s-1	2.53165
210	P6	Drake et al	2012	Field	35 97 N	79 08 W											Trenching		loblolly pine (Pinus taeda)	Pinaceae	Woody	Forest	ECM	0	11.2	g N m−2 yr−1	NH4NO3											umol CO2 m-2 s-1									umol CO2 m-2 s-1	2.27848
211	P6	Drake et al	2012	Field	35 97 N	79 08 W											Trenching		loblolly pine (Pinus taeda)	Pinaceae	Woody	Forest	ECM	0	11.2	g N m−2 yr−1	NH4NO3											umol CO2 m-2 s-1									umol CO2 m-2 s-1	5.75096
212	P6	Drake et al	2012	Field	35 97 N	79 08 W											Trenching		loblolly pine (Pinus taeda)	Pinaceae	Woody	Forest	ECM	0	11.2	g N m−2 yr−1	NH4NO3											umol CO2 m-2 s-1									umol CO2 m-2 s-1	7.74069
213	P6	Drake et al	2012	Field	35 97 N	79 08 W											Trenching		loblolly pine (Pinus taeda)	Pinaceae	Woody	Forest	ECM	0	11.2	g N m−2 yr−1	NH4NO3											umol CO2 m-2 s-1									umol CO2 m-2 s-1	7.39409
214	P6	Drake et al	2012	Field	35 97 N	79 08 W											Trenching		loblolly pine (Pinus taeda)	Pinaceae	Woody	Forest	ECM	0	11.2	g N m−2 yr−1	NH4NO3											umol CO2 m-2 s-1									umol CO2 m-2 s-1	5.35302
215	P6	Drake et al	2012	Field	35 97 N	79 08 W											Trenching		loblolly pine (Pinus taeda)	Pinaceae	Woody	Forest	ECM	0	11.2	g N m−2 yr−1	NH4NO3											umol CO2 m-2 s-1									umol CO2 m-2 s-1	5.81515
216	P6	Drake et al	2012	Field	35 97 N	79 08 W											Trenching		loblolly pine (Pinus taeda)	Pinaceae	Woody	Forest	ECM	0	11.2	g N m−2 yr−1	NH4NO3											umol CO2 m-2 s-1									umol CO2 m-2 s-1	5.72529
217	P6	Drake et al	2012	Field	35 97 N	79 08 W											Trenching		loblolly pine (Pinus taeda)	Pinaceae	Woody	Forest	ECM	0	11.2	g N m−2 yr−1	NH4NO3											umol CO2 m-2 s-1									umol CO2 m-2 s-1	4.81386
218	P6	Drake et al	2012	Field	35 97 N	79 08 W											Trenching		loblolly pine (Pinus taeda)	Pinaceae	Woody	Forest	ECM	0	11.2	g N m−2 yr−1	NH4NO3											umol CO2 m-2 s-1									umol CO2 m-2 s-1	4.71117
219	P6	Drake et al	2012	Field	35 97 N	79 08 W											Trenching		loblolly pine (Pinus taeda)	Pinaceae	Woody	Forest	ECM	0	11.2	g N m−2 yr−1	NH4NO3											umol CO2 m-2 s-1									umol CO2 m-2 s-1	3.90244
220	P6	Drake et al	2012	Field	35 97 N	79 08 W											Trenching		loblolly pine (Pinus taeda)	Pinaceae	Woody	Forest	ECM	0	11.2	g N m−2 yr−1	NH4NO3											umol CO2 m-2 s-1									umol CO2 m-2 s-1	3.58151
221	P6	Drake et al	2012	Field	35 97 N	79 08 W											Trenching		loblolly pine (Pinus taeda)	Pinaceae	Woody	Forest	ECM	0	11.2	g N m−2 yr−1	NH4NO3											umol CO2 m-2 s-1									umol CO2 m-2 s-1	3.79974
222	P6	Drake et al	2012	Field	35 97 N	79 08 W											Trenching		loblolly pine (Pinus taeda)	Pinaceae	Woody	Forest	ECM	0	11.2	g N m−2 yr−1	NH4NO3											umol CO2 m-2 s-1									umol CO2 m-2 s-1	2.9525
223	P6	Drake et al	2012	Field	35 97 N	79 08 W											Trenching		loblolly pine (Pinus taeda)	Pinaceae	Woody	Forest	ECM	0	11.2	g N m−2 yr−1	NH4NO3											umol CO2 m-2 s-1									umol CO2 m-2 s-1	3.0552
224	P6	Drake et al	2012	Field	35 97 N	79 08 W											Trenching		loblolly pine (Pinus taeda)	Pinaceae	Woody	Forest	ECM	0	11.2	g N m−2 yr−1	NH4NO3											umol CO2 m-2 s-1									umol CO2 m-2 s-1	3.45315
225	P6	Drake et al	2012	Field	35 97 N	79 08 W											Trenching		loblolly pine (Pinus taeda)	Pinaceae	Woody	Forest	ECM	0	11.2	g N m−2 yr−1	NH4NO3											umol CO2 m-2 s-1									umol CO2 m-2 s-1	1.98973
226	P6	Drake et al	2012	Field	35 97 N	79 08 W											Trenching		loblolly pine (Pinus taeda)	Pinaceae	Woody	Forest	ECM	0	11.2	g N m−2 yr−1	NH4NO3											umol CO2 m-2 s-1									umol CO2 m-2 s-1	1.6303
227	P6	Drake et al	2012	Field	35 97 N	79 08 W											Trenching		loblolly pine (Pinus taeda)	Pinaceae	Woody	Forest	ECM	0	11.2	g N m−2 yr−1	NH4NO3											umol CO2 m-2 s-1									umol CO2 m-2 s-1	2.04108
228	P6	Drake et al	2012	Field	35 97 N	79 08 W											Trenching		loblolly pine (Pinus taeda)	Pinaceae	Woody	Forest	ECM	0	11.2	g N m−2 yr−1	NH4NO3											umol CO2 m-2 s-1									umol CO2 m-2 s-1	1.82285
229	P6	Drake et al	2012	Field	35 97 N	79 08 W											Trenching		loblolly pine (Pinus taeda)	Pinaceae	Woody	Forest	ECM	0	11.2	g N m−2 yr−1	NH4NO3											umol CO2 m-2 s-1									umol CO2 m-2 s-1	4.89089
230	P6	Drake et al	2012	Field	35 97 N	79 08 W											Trenching		loblolly pine (Pinus taeda)	Pinaceae	Woody	Forest	ECM	0	11.2	g N m−2 yr−1	NH4NO3											umol CO2 m-2 s-1									umol CO2 m-2 s-1	5.7638
231	P6	Drake et al	2012	Field	35 97 N	79 08 W											Trenching		loblolly pine (Pinus taeda)	Pinaceae	Woody	Forest	ECM	0	11.2	g N m−2 yr−1	NH4NO3											umol CO2 m-2 s-1									umol CO2 m-2 s-1	6.64955
232	P6	Drake et al	2012	Field	35 97 N	79 08 W											Trenching		loblolly pine (Pinus taeda)	Pinaceae	Woody	Forest	ECM	0	11.2	g N m−2 yr−1	NH4NO3											umol CO2 m-2 s-1									umol CO2 m-2 s-1	5.58408
233	P6	Drake et al	2012	Field	35 97 N	79 08 W											Trenching		loblolly pine (Pinus taeda)	Pinaceae	Woody	Forest	ECM	0	11.2	g N m−2 yr−1	NH4NO3											umol CO2 m-2 s-1									umol CO2 m-2 s-1	5.39153
234	P6	Drake et al	2012	Field	35 97 N	79 08 W											Trenching		loblolly pine (Pinus taeda)	Pinaceae	Woody	Forest	ECM	0	11.2	g N m−2 yr−1	NH4NO3											umol CO2 m-2 s-1									umol CO2 m-2 s-1	4.8267
235	P6	Drake et al	2012	Field	35 97 N	79 08 W											Trenching		loblolly pine (Pinus taeda)	Pinaceae	Woody	Forest	ECM	0	11.2	g N m−2 yr−1	NH4NO3											umol CO2 m-2 s-1									umol CO2 m-2 s-1	5.36585
236	P6	Drake et al	2012	Field	35 97 N	79 08 W											Trenching		loblolly pine (Pinus taeda)	Pinaceae	Woody	Forest	ECM	0	11.2	g N m−2 yr−1	NH4NO3											umol CO2 m-2 s-1									umol CO2 m-2 s-1	5.99487
237	P6	Drake et al	2012	Field	35 97 N	79 08 W											Trenching		loblolly pine (Pinus taeda)	Pinaceae	Woody	Forest	ECM	0	11.2	g N m−2 yr−1	NH4NO3											umol CO2 m-2 s-1									umol CO2 m-2 s-1	4.53145
238	P6	Drake et al	2012	Field	35 97 N	79 08 W											Trenching		loblolly pine (Pinus taeda)	Pinaceae	Woody	Forest	ECM	0	11.2	g N m−2 yr−1	NH4NO3											umol CO2 m-2 s-1									umol CO2 m-2 s-1	4.35173
239	P6	Drake et al	2012	Field	35 97 N	79 08 W											Trenching		loblolly pine (Pinus taeda)	Pinaceae	Woody	Forest	ECM	0	11.2	g N m−2 yr−1	NH4NO3											umol CO2 m-2 s-1									umol CO2 m-2 s-1	5.05777
240	P6	Drake et al	2012	Field	35 97 N	79 08 W											Trenching		loblolly pine (Pinus taeda)	Pinaceae	Woody	Forest	ECM	0	11.2	g N m−2 yr−1	NH4NO3											umol CO2 m-2 s-1									umol CO2 m-2 s-1	5.21181
241	P6	Drake et al	2012	Field	35 97 N	79 08 W											Trenching		loblolly pine (Pinus taeda)	Pinaceae	Woody	Forest	ECM	0	11.2	g N m−2 yr−1	NH4NO3											umol CO2 m-2 s-1									umol CO2 m-2 s-1	5.46855
242	P6	Drake et al	2012	Field	35 97 N	79 08 W											Trenching		loblolly pine (Pinus taeda)	Pinaceae	Woody	Forest	ECM	0	11.2	g N m−2 yr−1	NH4NO3											umol CO2 m-2 s-1									umol CO2 m-2 s-1	4.85238
243	P6	Drake et al	2012	Field	35 97 N	79 08 W											Trenching		loblolly pine (Pinus taeda)	Pinaceae	Woody	Forest	ECM	0	11.2	g N m−2 yr−1	NH4NO3											umol CO2 m-2 s-1									umol CO2 m-2 s-1	3.9923
244	P6	Drake et al	2012	Field	35 97 N	79 08 W											Trenching		loblolly pine (Pinus taeda)	Pinaceae	Woody	Forest	ECM	0	11.2	g N m−2 yr−1	NH4NO3											umol CO2 m-2 s-1									umol CO2 m-2 s-1	6.57253
245	P6	Drake et al	2012	Field	35 97 N	79 08 W											Trenching		loblolly pine (Pinus taeda)	Pinaceae	Woody	Forest	ECM	0	11.2	g N m−2 yr−1	NH4NO3											umol CO2 m-2 s-1									umol CO2 m-2 s-1	6.85494
246	P6	Drake et al	2012	Field	35 97 N	79 08 W											Trenching		loblolly pine (Pinus taeda)	Pinaceae	Woody	Forest	ECM	0	11.2	g N m−2 yr−1	NH4NO3											umol CO2 m-2 s-1									umol CO2 m-2 s-1	7.16303
247	P6	Drake et al	2012	Field	35 97 N	79 08 W											Trenching		loblolly pine (Pinus taeda)	Pinaceae	Woody	Forest	ECM	0	11.2	g N m−2 yr−1	NH4NO3											umol CO2 m-2 s-1									umol CO2 m-2 s-1	6.16175
248	P6	Drake et al	2012	Field	35 97 N	79 08 W											Trenching		loblolly pine (Pinus taeda)	Pinaceae	Woody	Forest	ECM	0	11.2	g N m−2 yr−1	NH4NO3											umol CO2 m-2 s-1									umol CO2 m-2 s-1	4.71117
249	P6	Drake et al	2012	Field	35 97 N	79 08 W											Trenching		loblolly pine (Pinus taeda)	Pinaceae	Woody	Forest	ECM	0	11.2	g N m−2 yr−1	NH4NO3											umol CO2 m-2 s-1									umol CO2 m-2 s-1	4.31322
250	P6	Drake et al	2012	Field	35 97 N	79 08 W											Trenching		loblolly pine (Pinus taeda)	Pinaceae	Woody	Forest	ECM	0	11.2	g N m−2 yr−1	NH4NO3											umol CO2 m-2 s-1									umol CO2 m-2 s-1	2.82413
251	P6	Drake et al	2012	Field	35 97 N	79 08 W											Trenching		loblolly pine (Pinus taeda)	Pinaceae	Woody	Forest	ECM	0	11.2	g N m−2 yr−1	NH4NO3											umol CO2 m-2 s-1									umol CO2 m-2 s-1	3.31194
252	P7	Gavrichkova and Kuzyakov	2008	Pot						50 ml	50 g	loamy	22.6	74.5	2.9		Unplanted	1	Lupinus albus	Leguminosae			AMF	0	60	mg N/kg	(15NH4)2SO4										Root-derived CO2	mg C/day/pot	2.08333	0.45834	0.91668	4	4.04167	0.29166	0.58332	4
253	P7	Gavrichkova and Kuzyakov	2008	Pot						50 ml	50 g	loamy	22.6	74.5	2.9		Unplanted	1	Lupinus albus	Leguminosae			AMF	0	60	mg N/kg	K15NO3										Root-derived CO2	mg C/day/pot	2.08333	0.45834	0.91668	4	4.625	0.79167	1.58334	4
254	P7	Gavrichkova and Kuzyakov	2008	Pot						50 ml	50 g	loamy	22.6	74.5	2.9		Unplanted	1	Lupinus albus	Leguminosae			AMF	0	60	mg N/kg	(15NH4)2SO4										Root-derived CO2	mg C/day/pot	1.47917	0.395835	0.79167	4	3.375	0.33333	0.66666	4
255	P7	Gavrichkova and Kuzyakov	2008	Pot						50 ml	50 g	loamy	22.6	74.5	2.9		Unplanted	1	Lupinus albus	Leguminosae			AMF	0	60	mg N/kg	K15NO3										Root-derived CO2	mg C/day/pot	1.47917	0.395835	0.79167	4	3.9375	0.625	1.25	4
256	P7	Gavrichkova and Kuzyakov	2008	Pot						50 ml	50 g	loamy	22.6	74.5	2.9		Unplanted	1	Maize	Poaceae			AMF	0	60	mg N/kg	(15NH4)2SO4										Root-derived CO2	mg C/day/pot	3.64317	0.71968	1.43936	4	3.60704	1.90479	3.80958	4
257	P7	Gavrichkova and Kuzyakov	2008	Pot						50 ml	50 g	loamy	22.6	74.5	2.9		Unplanted	1	Maize	Poaceae			AMF	0	60	mg N/kg	K15NO3										Root-derived CO2	mg C/day/pot	3.64317	0.71968	1.43936	4	5.68707	1.14314	2.28628	4
258	P7	Gavrichkova and Kuzyakov	2008	Pot						50 ml	50 g	loamy	22.6	74.5	2.9		Unplanted	1	Maize	Poaceae			AMF	0	60	mg N/kg	(15NH4)2SO4										Root-derived CO2	mg C/day/pot	3.14736	0.507945	1.01589	4	2.39152	1.12179	2.24359	4
259	P7	Gavrichkova and Kuzyakov	2008	Pot						50 ml	50 g	loamy	22.6	74.5	2.9		Unplanted	1	Maize	Poaceae			AMF	0	60	mg N/kg	K15NO3										Root-derived CO2	mg C/day/pot	3.14736	0.507945	1.01589	4	4.17542	0.76205	1.5241	4
260	P8	Li et al	2018	Field	31 51 58 N	114 5 12 E		15.2	1118.7								Trenching	50	Quercus acutissima and Q. variabilis as dominant species	Fagaceae	Woody	Forest	ECM	0	10	g m-2 y-1	NH4NO3										Autotrophic resp	µmol m-2 S-1	1.49176	0.02824	0.05648	4	1.16235	0.02353	0.04706	4
261	P8	Li et al	2018	Field	31 51 58 N	114 5 12 E		15.2	1118.7								Trenching	50	Quercus acutissima and Q. variabilis as dominant species	Fagaceae	Woody	Forest	ECM	0	10	g m-2 y-1	NH4NO3										Autotrophic resp	µmol m-2 S-1	1.16706	0.04706	0.09412	4	0.99294	0.02353	0.04706	4
262	P8	Li et al	2018	Field	31 51 58 N	114 5 12 E		15.2	1118.7								Trenching	50	Quercus acutissima and Q. variabilis as dominant species	Fagaceae	Woody	Forest	ECM	0	10	g m-2 y-1	NH4NO3										Autotrophic resp	µmol m-2 S-1	1.28	0.12235	0.2447	4	0.99294	0.07059	0.14118	4
263	P8	Li et al	2018	Field	31 51 58 N	114 5 12 E		15.2	1118.7								Trenching	50	Quercus acutissima and Q. variabilis as dominant species	Fagaceae	Woody	Forest	ECM	0	10	g m-2 y-1	NH4NO3										Autotrophic resp	µmol m-2 S-1	0.82824	0.02823	0.05646	4	0.84706	0.07059	0.14118	4
264	P8	Li et al	2018	Field	31 51 58 N	114 5 12 E		15.2	1118.7								Trenching	50	Quercus acutissima and Q. variabilis as dominant species	Fagaceae	Woody	Forest	ECM	0	10	g m-2 y-1	NH4NO3										Autotrophic resp	µmol m-2 S-1	1.41316	0.07895	0.1579	4	0.73421	0.07895	0.1579	4
265	P8	Li et al	2018	Field	31 51 58 N	114 5 12 E		15.2	1118.7								Trenching	50	Quercus acutissima and Q. variabilis as dominant species	Fagaceae	Woody	Forest	ECM	0	10	g m-2 y-1	NH4NO3										Autotrophic resp	µmol m-2 S-1	0.86842	0.08684	0.17368	4	1.17632	0.06315	0.1263	4
266	P8	Li et al	2018	Field	31 51 58 N	114 5 12 E		15.2	1118.7								Trenching	50	Quercus acutissima and Q. variabilis as dominant species	Fagaceae	Woody	Forest	ECM	0	10	g m-2 y-1	NH4NO3										Autotrophic resp	µmol m-2 S-1	1.68947	0.06316	0.12632	4	1.24737	0.08684	0.17368	4
267	P8	Li et al	2018	Field	31 51 58 N	114 5 12 E		15.2	1118.7								Trenching	50	Quercus acutissima and Q. variabilis as dominant species	Fagaceae	Woody	Forest	ECM	0	10	g m-2 y-1	NH4NO3										Autotrophic resp	µmol m-2 S-1	1.50789	0.05527	0.11054	4	0.97105	0.09474	0.18948	4
268	P8	Li et al	2018	Field	31 51 58 N	114 5 12 E		15.2	1118.7								Trenching	50	Quercus acutissima and Q. variabilis as dominant species	Fagaceae	Woody	Forest	ECM	0	10	g m-2 y-1	NH4NO3										Autotrophic resp	µmol m-2 S-1	1.39737	0.18947	0.37894	4	1.01842	0.23684	0.47368	4
269	P8	Li et al	2018	Field	31 51 58 N	114 5 12 E		15.2	1118.7								Trenching	50	Quercus acutissima and Q. variabilis as dominant species	Fagaceae	Woody	Forest	ECM	0	10	g m-2 y-1	NH4NO3										Autotrophic resp	µmol m-2 S-1	1.75263	0.33158	0.66316	4	1.63421	0.07105	0.1421	4
270	P8	Li et al	2018	Field	31 51 58 N	114 5 12 E		15.2	1118.7								Trenching	50	Quercus acutissima and Q. variabilis as dominant species	Fagaceae	Woody	Forest	ECM	0	10	g m-2 y-1	NH4NO3										Autotrophic resp	µmol m-2 S-1	1.82368	0.14211	0.28422	4	1.68158	0.11842	0.23684	4
271	P8	Li et al	2018	Field	31 51 58 N	114 5 12 E		15.2	1118.7								Trenching	50	Quercus acutissima and Q. variabilis as dominant species	Fagaceae	Woody	Forest	ECM	0	10	g m-2 y-1	NH4NO3										Autotrophic resp	µmol m-2 S-1	1.91053	0.08684	0.17368	4	1.66579	0.05526	0.11052	4
272	P8	Li et al	2018	Field	31 51 58 N	114 5 12 E		15.2	1118.7								Trenching	50	Quercus acutissima and Q. variabilis as dominant species	Fagaceae	Woody	Forest	ECM	0	10	g m-2 y-1	NH4NO3										Autotrophic resp	µmol m-2 S-1	1.35	0.08684	0.17368	4	1.20789	0.05527	0.11054	4
273	P8	Li et al	2018	Field	31 51 58 N	114 5 12 E		15.2	1118.7								Trenching	50	Quercus acutissima and Q. variabilis as dominant species	Fagaceae	Woody	Forest	ECM	0	10	g m-2 y-1	NH4NO3										Autotrophic resp	µmol m-2 S-1	1.43684	0.10263	0.20526	4	1.25526	0.1579	0.3158	4
274	P8	Li et al	2018	Field	31 51 58 N	114 5 12 E		15.2	1118.7								Trenching	50	Quercus acutissima and Q. variabilis as dominant species	Fagaceae	Woody	Forest	ECM	0	10	g m-2 y-1	NH4NO3										Autotrophic resp	µmol m-2 S-1	1.56316	0.04737	0.09474	4	0.97105	0.03948	0.07896	4
275	P8	Li et al	2018	Field	31 51 58 N	114 5 12 E		15.2	1118.7								Trenching	50	Quercus acutissima and Q. variabilis as dominant species	Fagaceae	Woody	Forest	ECM	0	10	g m-2 y-1	NH4NO3										Autotrophic resp	µmol m-2 S-1	1.76842	0.04737	0.09474	4	0.97105	0.09474	0.18948	4
276	P8	Li et al	2018	Field	31 51 58 N	114 5 12 E		15.2	1118.7								Trenching	50	Quercus acutissima and Q. variabilis as dominant species	Fagaceae	Woody	Forest	ECM	0	10	g m-2 y-1	NH4NO3										Autotrophic resp	µmol m-2 S-1	1.00263	0.08684	0.17368	4	0.55263	0.04737	0.09474	4
277	P8	Li et al	2018	Field	31 51 58 N	114 5 12 E		15.2	1118.7								Trenching	50	Quercus acutissima and Q. variabilis as dominant species	Fagaceae	Woody	Forest	ECM	0	10	g m-2 y-1	NH4NO3										Autotrophic resp	µmol m-2 S-1	1.02632	0.06315	0.1263	4	0.55263	0.05526	0.11052	4
278	P8	Li et al	2018	Field	31 51 58 N	114 5 12 E		15.2	1118.7								Trenching	50	Quercus acutissima and Q. variabilis as dominant species	Fagaceae	Woody	Forest	ECM	0	10	g m-2 y-1	NH4NO3										Autotrophic resp	µmol m-2 S-1	1.12105	0.12632	0.25264	4	0.86842	0.09474	0.18948	4
279	P8	Li et al	2018	Field	31 51 58 N	114 5 12 E		15.2	1118.7								Trenching	50	Quercus acutissima and Q. variabilis as dominant species	Fagaceae	Woody	Forest	ECM	0	10	g m-2 y-1	NH4NO3										Autotrophic resp	µmol m-2 S-1	0.98684	0.05527	0.11054	4	0.80526	0.18158	0.36316	4
280	P8	Li et al	2018	Field	31 51 58 N	114 5 12 E		15.2	1118.7								Trenching	50	Quercus acutissima and Q. variabilis as dominant species	Fagaceae	Woody	Forest	ECM	0	10	g m-2 y-1	NH4NO3										Autotrophic resp	µmol m-2 S-1	1.79211	0.19736	0.39472	4	1.42105	0.42632	0.85264	4
281	P8	Li et al	2018	Field	31 51 58 N	114 5 12 E		15.2	1118.7								Trenching	50	Quercus acutissima and Q. variabilis as dominant species	Fagaceae	Woody	Forest	ECM	0	10	g m-2 y-1	NH4NO3										Autotrophic resp	µmol m-2 S-1	1.26316	0.08684	0.17368	4	1.22368	0.12632	0.25264	4
282	P8	Li et al	2018	Field	31 51 58 N	114 5 12 E		15.2	1118.7								Trenching	50	Quercus acutissima and Q. variabilis as dominant species	Fagaceae	Woody	Forest	ECM	0	10	g m-2 y-1	NH4NO3										Autotrophic resp	µmol m-2 S-1	1.20789	0.25264	0.50528	4	1.37368	0.07895	0.1579	4
283	P8	Li et al	2018	Field	31 51 58 N	114 5 12 E		15.2	1118.7								Trenching	50	Quercus acutissima and Q. variabilis as dominant species	Fagaceae	Woody	Forest	ECM	0	10	g m-2 y-1	NH4NO3										Autotrophic resp	µmol m-2 S-1	1.54737	0.07895	0.1579	4	1.68158	0.05526	0.11052	4
284	P8	Li et al	2018	Field	31 51 58 N	114 5 12 E		15.2	1118.7								Trenching	50	Quercus acutissima and Q. variabilis as dominant species	Fagaceae	Woody	Forest	ECM	0	10	g m-2 y-1	NH4NO3										Autotrophic resp	µmol m-2 S-1	1.53947	0.10264	0.20528	4	1.23158	0.11053	0.22106	4
285	P8	Li et al	2018	Field	31 51 58 N	114 5 12 E		15.2	1118.7								Trenching	50	Quercus acutissima and Q. variabilis as dominant species	Fagaceae	Woody	Forest	ECM	0	10	g m-2 y-1	NH4NO3										Autotrophic resp	µmol m-2 S-1	1.34211	0.07894	0.15788	4	1.02632	0.12631	0.25262	4
286	P8	Li et al	2018	Field	31 51 58 N	114 5 12 E		15.2	1118.7								Trenching	50	Quercus acutissima and Q. variabilis as dominant species	Fagaceae	Woody	Forest	ECM	0	10	g m-2 y-1	NH4NO3										Autotrophic resp	µmol m-2 S-1	1.33421	0.12632	0.25264	4	0.84474	0.15	0.3	4
287	P8	Li et al	2018	Field	31 51 58 N	114 5 12 E		15.2	1118.7								Trenching	50	Quercus acutissima and Q. variabilis as dominant species	Fagaceae	Woody	Forest	ECM	0	10	g m-2 y-1	NH4NO3										Autotrophic resp	µmol m-2 S-1	1.03421	0.05526	0.11052	4	0.52105	0.07106	0.14212	4
288	P8	Li et al	2018	Field	31 51 58 N	114 5 12 E		15.2	1118.7								Trenching	50	Quercus acutissima and Q. variabilis as dominant species	Fagaceae	Woody	Forest	ECM	0	10	g m-2 y-1	NH4NO3										Autotrophic resp	µmol m-2 S-1	0.66316	0.04737	0.09474	4	0.86053	0.13421	0.26842	4
289	P8	Li et al	2018	Field	31 51 58 N	114 5 12 E		15.2	1118.7								Trenching	50	Quercus acutissima and Q. variabilis as dominant species	Fagaceae	Woody	Forest	ECM	0	10	g m-2 y-1	NH4NO3										Autotrophic resp	µmol m-2 S-1	0.50526	0.07106	0.14212	4	0.50526	0.09474	0.18948	4
290	P8	Li et al	2018	Field	31 51 58 N	114 5 12 E		15.2	1118.7								Trenching	50	Quercus acutissima and Q. variabilis as dominant species	Fagaceae	Woody	Forest	ECM	0	10	g m-2 y-1	NH4NO3										Autotrophic resp	µmol m-2 S-1	1.27842	0.33947	0.67894	4	1.59421	0.22103	0.44206	4
291	P8	Li et al	2018	Field	31 51 58 N	114 5 12 E		15.2	1118.7								Trenching	50	Quercus acutissima and Q. variabilis as dominant species	Fagaceae	Woody	Forest	ECM	0	10	g m-2 y-1	NH4NO3										Autotrophic resp	µmol m-2 S-1	0.93785	0.12629	0.25258	4	1.22993	0.05529	0.11058	4
292	P8	Li et al	2018	Field	31 51 58 N	114 5 12 E		15.2	1118.7								Trenching	50	Quercus acutissima and Q. variabilis as dominant species	Fagaceae	Woody	Forest	ECM	0	10	g m-2 y-1	NH4NO3										Autotrophic resp	µmol m-2 S-1	1.12627	0.07895	0.1579	4	0.921	0.11841	0.23682	4
293	P8	Li et al	2018	Field	31 51 58 N	114 5 12 E		15.2	1118.7								Trenching	50	Quercus acutissima and Q. variabilis as dominant species	Fagaceae	Woody	Forest	ECM	0	10	g m-2 y-1	NH4NO3										Autotrophic resp	µmol m-2 S-1	1.50489	0.27629	0.55258	4	0.85749	0.14996	0.29992	4
294	P8	Li et al	2018	Field	31 51 58 N	114 5 12 E		15.2	1118.7								Trenching	50	Quercus acutissima and Q. variabilis as dominant species	Fagaceae	Woody	Forest	ECM	0	10	g m-2 y-1	NH4NO3										Autotrophic resp	µmol m-2 S-1	1.40104	0.15787	0.31574	4	0.69048	0.13424	0.26848	4
295	P8	Li et al	2018	Field	31 51 58 N	114 5 12 E		15.2	1118.7								Trenching	50	Quercus acutissima and Q. variabilis as dominant species	Fagaceae	Woody	Forest	ECM	0	10	g m-2 y-1	NH4NO3										Autotrophic resp	µmol m-2 S-1	1.6521	0.09474	0.18948	4	0.94944	0.03948	0.07896	4
296	P8	Li et al	2018	Field	31 51 58 N	114 5 12 E		15.2	1118.7								Trenching	50	Quercus acutissima and Q. variabilis as dominant species	Fagaceae	Woody	Forest	ECM	0	10	g m-2 y-1	NH4NO3										Autotrophic resp	µmol m-2 S-1	1.44568	0.25259	0.50518	4	0.86934	0.15789	0.31578	4
297	P8	Li et al	2018	Field	31 51 58 N	114 5 12 E		15.2	1118.7								Trenching	50	Quercus acutissima and Q. variabilis as dominant species	Fagaceae	Woody	Forest	ECM	0	10	g m-2 y-1	NH4NO3										Autotrophic resp	µmol m-2 S-1	0.96383	0.14998	0.29996	4	0.8138	0.32371	0.64742	4
298	P8	Li et al	2018	Field	31 51 58 N	114 5 12 E		15.2	1118.7								Trenching	50	Quercus acutissima and Q. variabilis as dominant species	Fagaceae	Woody	Forest	ECM	0	10	g m-2 y-1	NH4NO3										Autotrophic resp	µmol m-2 S-1	0.53631	0.11053	0.22106	4	0.69418	0.07106	0.14212	4
299	P8	Li et al	2018	Field	31 51 58 N	114 5 12 E		15.2	1118.7								Trenching	50	Quercus acutissima and Q. variabilis as dominant species	Fagaceae	Woody	Forest	ECM	0	10	g m-2 y-1	NH4NO3										Autotrophic resp	µmol m-2 S-1	0.71681	0.11051	0.22102	4	0.77993	0.15004	0.30008	4
300	P8	Li et al	2018	Field	31 51 58 N	114 5 12 E		15.2	1118.7								Trenching	50	Quercus acutissima and Q. variabilis as dominant species	Fagaceae	Woody	Forest	ECM	0	10	g m-2 y-1	NH4NO3										Autotrophic resp	µmol m-2 S-1	0.89734	0.07101	0.14202	4	1.25254	0.10268	0.20536	4
301	P8	Li et al	2018	Field	31 51 58 N	114 5 12 E		15.2	1118.7								Trenching	50	Quercus acutissima and Q. variabilis as dominant species	Fagaceae	Woody	Forest	ECM	0	10	g m-2 y-1	NH4NO3										Autotrophic resp	µmol m-2 S-1	1.10223	0.21318	0.42636	4	0.74695	0.19737	0.39474	4
302	P8	Li et al	2018	Field	31 51 58 N	114 5 12 E		15.2	1118.7								Trenching	50	Quercus acutissima and Q. variabilis as dominant species	Fagaceae	Woody	Forest	ECM	0	10	g m-2 y-1	NH4NO3										Autotrophic resp	µmol m-2 S-1	1.18788	0.13421	0.26842	4	1.2984	0.10266	0.20532	4
303	P8	Li et al	2018	Field	31 51 58 N	114 5 12 E		15.2	1118.7								Trenching	50	Quercus acutissima and Q. variabilis as dominant species	Fagaceae	Woody	Forest	ECM	0	10	g m-2 y-1	NH4NO3										Autotrophic resp	µmol m-2 S-1	0.83106	0.13417	0.26834	4	0.83891	0.15001	0.30002	4
304	P8	Li et al	2018	Field	31 51 58 N	114 5 12 E		15.2	1118.7								Trenching	50	Quercus acutissima and Q. variabilis as dominant species	Fagaceae	Woody	Forest	ECM	0	10	g m-2 y-1	NH4NO3										Autotrophic resp	µmol m-2 S-1	0.82986	0.09472	0.18944	4	0.67199	0.18156	0.36312	4
305	P8	Li et al	2018	Field	31 51 58 N	114 5 12 E		15.2	1118.7								Trenching	50	Quercus acutissima and Q. variabilis as dominant species	Fagaceae	Woody	Forest	ECM	0	10	g m-2 y-1	NH4NO3										Autotrophic resp	µmol m-2 S-1	0.63224	0.14211	0.28422	4	0.44275	0.04737	0.09474	4
306	P9	Liang et al	2019	Field	36 52 N	114 05 E		15.2	1120				50	38	12	1.02	Trenching		deciduous oak mixed forest	Fagaceae	Woody	Forest	ECM	0	5	g N m−2 year−1	NH4NO3										Autotrophic resp.	µmol m-2 S-1	1.09586	0.09756	0.168979	3	0.91294	0.07322	0.126821	3
307	P9	Liang et al	2019	Field	36 52 N	114 05 E		15.2	1120				50	38	12	1.02	Trenching		deciduous oak mixed forest	Fagaceae	Woody	Forest	ECM	0	5	g N m−2 year−1	NH4NO3										Autotrophic resp.	µmol m-2 S-1	1.22869	0.07317	0.126734	3	1.05791	0.09761	0.169065	3
308	P9	Liang et al	2019	Field	36 52 N	114 05 E		15.2	1120				50	38	12	1.02	Trenching		deciduous oak mixed forest	Fagaceae	Woody	Forest	ECM	0	5	g N m−2 year−1	NH4NO3										Autotrophic resp.	µmol m-2 S-1	1.483	0.15858	0.274669	3	1.14154	0.18287	0.31674	3
309	P9	Liang et al	2019	Field	36 52 N	114 05 E		15.2	1120				50	38	12	1.02	Trenching		deciduous oak mixed forest	Fagaceae	Woody	Forest	ECM	0	5	g N m−2 year−1	NH4NO3										Autotrophic resp.	µmol m-2 S-1	1.78587	0.21946	0.380116	3	1.24929	0.17068	0.295626	3
310	P9	Liang et al	2019	Field	36 52 N	114 05 E		15.2	1120				50	38	12	1.02	Trenching		deciduous oak mixed forest	Fagaceae	Woody	Forest	ECM	0	5	g N m−2 year−1	NH4NO3										Autotrophic resp.	µmol m-2 S-1	2.3071	0.25604	0.443474	3	1.59974	0.20737	0.359175	3
311	P9	Liang et al	2019	Field	36 52 N	114 05 E		15.2	1120				50	38	12	1.02	Trenching		deciduous oak mixed forest	Fagaceae	Woody	Forest	ECM	0	5	g N m−2 year−1	NH4NO3										Autotrophic resp.	µmol m-2 S-1	2.45207	0.4878	0.844894	3	2.70816	0.23181	0.401507	3
312	P9	Liang et al	2019	Field	36 52 N	114 05 E		15.2	1120				50	38	12	1.02	Trenching		deciduous oak mixed forest	Fagaceae	Woody	Forest	ECM	0	5	g N m−2 year−1	NH4NO3										Autotrophic resp.	µmol m-2 S-1	2.01184	0.03654	0.0632891	3	1.69478	0.15853	0.274582	3
313	P9	Liang et al	2019	Field	36 52 N	114 05 E		15.2	1120				50	38	12	1.02	Trenching		deciduous oak mixed forest	Fagaceae	Woody	Forest	ECM	0	5	g N m−2 year−1	NH4NO3										Autotrophic resp.	µmol m-2 S-1	1.47306	0.37799	0.654698	3	1.26575	0.1098	0.190179	3
314	P9	Liang et al	2019	Field	36 52 N	114 05 E		15.2	1120				50	38	12	1.02	Trenching		deciduous oak mixed forest	Fagaceae	Woody	Forest	ECM	0	5	g N m−2 year−1	NH4NO3										Autotrophic resp.	µmol m-2 S-1	1.28719	0.40244	0.697047	3	1.23852	0.14623	0.253278	3
315	P9	Liang et al	2019	Field	36 52 N	114 05 E		15.2	1120				50	38	12	1.02	Trenching		deciduous oak mixed forest	Fagaceae	Woody	Forest	ECM	0	5	g N m−2 year−1	NH4NO3										Autotrophic resp.	µmol m-2 S-1	1.10327	0.31707	0.549181	3	1.274	0.14623	0.253278	3
316	P9	Liang et al	2019	Field	36 52 N	114 05 E		15.2	1120				50	38	12	1.02	Trenching		deciduous oak mixed forest	Fagaceae	Woody	Forest	ECM	0	5	g N m−2 year−1	NH4NO3										Autotrophic resp.	µmol m-2 S-1	0.79488	0.06102	0.10569	3	0.6364	0.08536	0.147848	3
317	P9	Liang et al	2019	Field	36 52 N	114 05 E		15.2	1120				50	38	12	1.02	Trenching		deciduous oak mixed forest	Fagaceae	Woody	Forest	ECM	0	5	g N m−2 year−1	NH4NO3										Autotrophic resp.	µmol m-2 S-1	0.64738	0.06092	0.105517	3	0.41563	0.09761	0.169065	3
318	P9	Liang et al	2019	Field	36 52 N	114 05 E		15.2	1120				50	38	12	1.02	Trenching		deciduous oak mixed forest	Fagaceae	Woody	Forest	ECM	0	10	g N m−2 year−1	NH4NO3										Autotrophic resp.	µmol m-2 S-1	1.09586	0.09756	0.168979	3	0.60812	0.19506	0.337854	3
319	P9	Liang et al	2019	Field	36 52 N	114 05 E		15.2	1120				50	38	12	1.02	Trenching		deciduous oak mixed forest	Fagaceae	Woody	Forest	ECM	0	10	g N m−2 year−1	NH4NO3										Autotrophic resp.	µmol m-2 S-1	1.22869	0.07317	0.126734	3	0.81396	0.13414	0.232337	3
320	P9	Liang et al	2019	Field	36 52 N	114 05 E		15.2	1120				50	38	12	1.02	Trenching		deciduous oak mixed forest	Fagaceae	Woody	Forest	ECM	0	10	g N m−2 year−1	NH4NO3										Autotrophic resp.	µmol m-2 S-1	1.483	0.15858	0.274669	3	1.04403	0.26818	0.464501	3
321	P9	Liang et al	2019	Field	36 52 N	114 05 E		15.2	1120				50	38	12	1.02	Trenching		deciduous oak mixed forest	Fagaceae	Woody	Forest	ECM	0	10	g N m−2 year−1	NH4NO3										Autotrophic resp.	µmol m-2 S-1	1.78587	0.21946	0.380116	3	1.09076	0.31702	0.549095	3
322	P9	Liang et al	2019	Field	36 52 N	114 05 E		15.2	1120				50	38	12	1.02	Trenching		deciduous oak mixed forest	Fagaceae	Woody	Forest	ECM	0	10	g N m−2 year−1	NH4NO3										Autotrophic resp.	µmol m-2 S-1	2.3071	0.25604	0.443474	3	1.36804	0.13414	0.232337	3
323	P9	Liang et al	2019	Field	36 52 N	114 05 E		15.2	1120				50	38	12	1.02	Trenching		deciduous oak mixed forest	Fagaceae	Woody	Forest	ECM	0	10	g N m−2 year−1	NH4NO3										Autotrophic resp.	µmol m-2 S-1	2.45207	0.4878	0.844894	3	1.84232	0.40249	0.697133	3
324	P9	Liang et al	2019	Field	36 52 N	114 05 E		15.2	1120				50	38	12	1.02	Trenching		deciduous oak mixed forest	Fagaceae	Woody	Forest	ECM	0	10	g N m−2 year−1	NH4NO3										Autotrophic resp.	µmol m-2 S-1	2.01184	0.03654	0.0632891	3	1.06064	0.35371	0.612644	3
325	P9	Liang et al	2019	Field	36 52 N	114 05 E		15.2	1120				50	38	12	1.02	Trenching		deciduous oak mixed forest	Fagaceae	Woody	Forest	ECM	0	10	g N m−2 year−1	NH4NO3										Autotrophic resp.	µmol m-2 S-1	1.47306	0.37799	0.654698	3	0.92429	0.19501	0.337767	3
326	P9	Liang et al	2019	Field	36 52 N	114 05 E		15.2	1120				50	38	12	1.02	Trenching		deciduous oak mixed forest	Fagaceae	Woody	Forest	ECM	0	10	g N m−2 year−1	NH4NO3										Autotrophic resp.	µmol m-2 S-1	1.28719	0.40244	0.697047	3	0.95798	0.41458	0.718074	3
327	P9	Liang et al	2019	Field	36 52 N	114 05 E		15.2	1120				50	38	12	1.02	Trenching		deciduous oak mixed forest	Fagaceae	Woody	Forest	ECM	0	10	g N m−2 year−1	NH4NO3										Autotrophic resp.	µmol m-2 S-1	1.10327	0.31707	0.549181	3	1.01791	0.37804	0.654784	3
328	P9	Liang et al	2019	Field	36 52 N	114 05 E		15.2	1120				50	38	12	1.02	Trenching		deciduous oak mixed forest	Fagaceae	Woody	Forest	ECM	0	10	g N m−2 year−1	NH4NO3										Autotrophic resp.	µmol m-2 S-1	0.79488	0.06102	0.10569	3	0.6364	0.09755	0.168962	3
329	P9	Liang et al	2019	Field	36 52 N	114 05 E		15.2	1120				50	38	12	1.02	Trenching		deciduous oak mixed forest	Fagaceae	Woody	Forest	ECM	0	10	g N m−2 year−1	NH4NO3										Autotrophic resp.	µmol m-2 S-1	0.64738	0.06092	0.105517	3	0.37915	0.13409	0.232251	3
330	P9	Liang et al	2019	Field	36 52 N	114 05 E		15.2	1120				50	38	12	1.02	Trenching		deciduous oak mixed forest	Fagaceae	Woody	Forest	ECM	0	15	g N m−2 year−1	NH4NO3										Autotrophic resp.	µmol m-2 S-1	1.09586	0.09756	0.168979	3	0.68123	0.14629	0.253382	3
331	P9	Liang et al	2019	Field	36 52 N	114 05 E		15.2	1120				50	38	12	1.02	Trenching		deciduous oak mixed forest	Fagaceae	Woody	Forest	ECM	0	15	g N m−2 year−1	NH4NO3										Autotrophic resp.	µmol m-2 S-1	1.22869	0.07317	0.126734	3	0.76528	0.19523	0.338148	3
332	P9	Liang et al	2019	Field	36 52 N	114 05 E		15.2	1120				50	38	12	1.02	Trenching		deciduous oak mixed forest	Fagaceae	Woody	Forest	ECM	0	15	g N m−2 year−1	NH4NO3										Autotrophic resp.	µmol m-2 S-1	1.483	0.15858	0.274669	3	0.98306	0.24384	0.422343	3
333	P9	Liang et al	2019	Field	36 52 N	114 05 E		15.2	1120				50	38	12	1.02	Trenching		deciduous oak mixed forest	Fagaceae	Woody	Forest	ECM	0	15	g N m−2 year−1	NH4NO3										Autotrophic resp.	µmol m-2 S-1	1.78587	0.21946	0.380116	3	1.05418	0.28048	0.485806	3
334	P9	Liang et al	2019	Field	36 52 N	114 05 E		15.2	1120				50	38	12	1.02	Trenching		deciduous oak mixed forest	Fagaceae	Woody	Forest	ECM	0	15	g N m−2 year−1	NH4NO3										Autotrophic resp.	µmol m-2 S-1	2.3071	0.25604	0.443474	3	1.13633	0.3658	0.633584	3
335	P9	Liang et al	2019	Field	36 52 N	114 05 E		15.2	1120				50	38	12	1.02	Trenching		deciduous oak mixed forest	Fagaceae	Woody	Forest	ECM	0	15	g N m−2 year−1	NH4NO3										Autotrophic resp.	µmol m-2 S-1	2.45207	0.4878	0.844894	3	1.90335	0.34146	0.591426	3
336	P9	Liang et al	2019	Field	36 52 N	114 05 E		15.2	1120				50	38	12	1.02	Trenching		deciduous oak mixed forest	Fagaceae	Woody	Forest	ECM	0	15	g N m−2 year−1	NH4NO3										Autotrophic resp.	µmol m-2 S-1	2.01184	0.03654	0.0632891	3	0.96313	0.48785	0.844981	3
337	P9	Liang et al	2019	Field	36 52 N	114 05 E		15.2	1120				50	38	12	1.02	Trenching		deciduous oak mixed forest	Fagaceae	Woody	Forest	ECM	0	15	g N m−2 year−1	NH4NO3										Autotrophic resp.	µmol m-2 S-1	1.47306	0.37799	0.654698	3	0.77795	0.31712	0.549268	3
338	P9	Liang et al	2019	Field	36 52 N	114 05 E		15.2	1120				50	38	12	1.02	Trenching		deciduous oak mixed forest	Fagaceae	Woody	Forest	ECM	0	15	g N m−2 year−1	NH4NO3										Autotrophic resp.	µmol m-2 S-1	1.28719	0.40244	0.697047	3	0.47019	0.14628	0.253364	3
339	P9	Liang et al	2019	Field	36 52 N	114 05 E		15.2	1120				50	38	12	1.02	Trenching		deciduous oak mixed forest	Fagaceae	Woody	Forest	ECM	0	15	g N m−2 year−1	NH4NO3										Autotrophic resp.	µmol m-2 S-1	1.10327	0.31707	0.549181	3	0.48128	0.23175	0.401403	3
340	P9	Liang et al	2019	Field	36 52 N	114 05 E		15.2	1120				50	38	12	1.02	Trenching		deciduous oak mixed forest	Fagaceae	Woody	Forest	ECM	0	15	g N m−2 year−1	NH4NO3										Autotrophic resp.	µmol m-2 S-1	0.79488	0.06102	0.10569	3	0.27055	0.09756	0.168979	3
341	P9	Liang et al	2019	Field	36 52 N	114 05 E		15.2	1120				50	38	12	1.02	Trenching		deciduous oak mixed forest	Fagaceae	Woody	Forest	ECM	0	15	g N m−2 year−1	NH4NO3										Autotrophic resp.	µmol m-2 S-1	0.64738	0.06092	0.105517	3	0.23281	0.0852	0.147571	3
342	P9	Liang et al	2019	Field	36 52 N	114 05 E		15.2	1120				50	38	12	1.02	Trenching		deciduous oak mixed forest	Fagaceae	Woody	Forest	ECM	0	5	g N m−2 year−1	NH4NO3										Autotrophic resp.	µmol m-2 S-1	0.90215	0.08434	0.146081	3	0.70933	0.08428	0.145977	3
343	P9	Liang et al	2019	Field	36 52 N	114 05 E		15.2	1120				50	38	12	1.02	Trenching		deciduous oak mixed forest	Fagaceae	Woody	Forest	ECM	0	5	g N m−2 year−1	NH4NO3										Autotrophic resp.	µmol m-2 S-1	1.15332	0.07224	0.125123	3	0.92435	0.14464	0.250524	3
344	P9	Liang et al	2019	Field	36 52 N	114 05 E		15.2	1120				50	38	12	1.02	Trenching		deciduous oak mixed forest	Fagaceae	Woody	Forest	ECM	0	5	g N m−2 year−1	NH4NO3										Autotrophic resp.	µmol m-2 S-1	1.41654	0.04825	0.0835715	3	1.15148	0.12043	0.208591	3
345	P9	Liang et al	2019	Field	36 52 N	114 05 E		15.2	1120				50	38	12	1.02	Trenching		deciduous oak mixed forest	Fagaceae	Woody	Forest	ECM	0	5	g N m−2 year−1	NH4NO3										Autotrophic resp.	µmol m-2 S-1	1.71607	0.33725	0.584134	3	1.60763	0.08429	0.145995	3
346	P9	Liang et al	2019	Field	36 52 N	114 05 E		15.2	1120				50	38	12	1.02	Trenching		deciduous oak mixed forest	Fagaceae	Woody	Forest	ECM	0	5	g N m−2 year−1	NH4NO3										Autotrophic resp.	µmol m-2 S-1	2.00328	0.07234	0.125297	3	1.54539	0.19272	0.333801	3
347	P9	Liang et al	2019	Field	36 52 N	114 05 E		15.2	1120				50	38	12	1.02	Trenching		deciduous oak mixed forest	Fagaceae	Woody	Forest	ECM	0	5	g N m−2 year−1	NH4NO3										Autotrophic resp.	µmol m-2 S-1	2.74838	0.20493	0.354949	3	2.44722	0.18068	0.312947	3
348	P9	Liang et al	2019	Field	36 52 N	114 05 E		15.2	1120				50	38	12	1.02	Trenching		deciduous oak mixed forest	Fagaceae	Woody	Forest	ECM	0	5	g N m−2 year−1	NH4NO3										Autotrophic resp.	µmol m-2 S-1	1.90315	0.12043	0.208591	3	1.5538	0.09638	0.166935	3
349	P9	Liang et al	2019	Field	36 52 N	114 05 E		15.2	1120				50	38	12	1.02	Trenching		deciduous oak mixed forest	Fagaceae	Woody	Forest	ECM	0	5	g N m−2 year−1	NH4NO3										Autotrophic resp.	µmol m-2 S-1	1.58667	0.04825	0.0835715	3	1.47824	0.04824	0.0835541	3
350	P9	Liang et al	2019	Field	36 52 N	114 05 E		15.2	1120				50	38	12	1.02	Trenching		deciduous oak mixed forest	Fagaceae	Woody	Forest	ECM	0	5	g N m−2 year−1	NH4NO3										Autotrophic resp.	µmol m-2 S-1	1.35712	0.06014	0.104166	3	1.10405	0.07229	0.12521	3
351	P9	Liang et al	2019	Field	36 52 N	114 05 E		15.2	1120				50	38	12	1.02	Trenching		deciduous oak mixed forest	Fagaceae	Woody	Forest	ECM	0	5	g N m−2 year−1	NH4NO3										Autotrophic resp.	µmol m-2 S-1	1.23532	0.04824	0.0835541	3	0.97025	0.08429	0.145995	3
352	P9	Liang et al	2019	Field	36 52 N	114 05 E		15.2	1120				50	38	12	1.02	Trenching		deciduous oak mixed forest	Fagaceae	Woody	Forest	ECM	0	5	g N m−2 year−1	NH4NO3										Autotrophic resp.	µmol m-2 S-1	0.94204	0.08429	0.145995	3	0.65288	0.10844	0.187824	3
353	P9	Liang et al	2019	Field	36 52 N	114 05 E		15.2	1120				50	38	12	1.02	Trenching		deciduous oak mixed forest	Fagaceae	Woody	Forest	ECM	0	5	g N m−2 year−1	NH4NO3										Autotrophic resp.	µmol m-2 S-1	0.83245	0.10849	0.18791	3	0.41075	0.0482	0.0834848	3
354	P9	Liang et al	2019	Field	36 52 N	114 05 E		15.2	1120				50	38	12	1.02	Trenching		deciduous oak mixed forest	Fagaceae	Woody	Forest	ECM	0	10	g N m−2 year−1	NH4NO3										Autotrophic resp.	µmol m-2 S-1	0.90215	0.08434	0.146081	3	0.43221	0.14464	0.250524	3
355	P9	Liang et al	2019	Field	36 52 N	114 05 E		15.2	1120				50	38	12	1.02	Trenching		deciduous oak mixed forest	Fagaceae	Woody	Forest	ECM	0	10	g N m−2 year−1	NH4NO3										Autotrophic resp.	µmol m-2 S-1	1.15332	0.07224	0.125123	3	0.62314	0.10844	0.187824	3
356	P9	Liang et al	2019	Field	36 52 N	114 05 E		15.2	1120				50	38	12	1.02	Trenching		deciduous oak mixed forest	Fagaceae	Woody	Forest	ECM	0	10	g N m−2 year−1	NH4NO3										Autotrophic resp.	µmol m-2 S-1	1.41654	0.04825	0.0835715	3	0.95871	0.21687	0.37563	3
357	P9	Liang et al	2019	Field	36 52 N	114 05 E		15.2	1120				50	38	12	1.02	Trenching		deciduous oak mixed forest	Fagaceae	Woody	Forest	ECM	0	10	g N m−2 year−1	NH4NO3										Autotrophic resp.	µmol m-2 S-1	1.71607	0.33725	0.584134	3	1.16179	0.43374	0.75126	3
358	P9	Liang et al	2019	Field	36 52 N	114 05 E		15.2	1120				50	38	12	1.02	Trenching		deciduous oak mixed forest	Fagaceae	Woody	Forest	ECM	0	10	g N m−2 year−1	NH4NO3										Autotrophic resp.	µmol m-2 S-1	2.00328	0.07234	0.125297	3	1.53334	0.3615	0.626136	3
359	P9	Liang et al	2019	Field	36 52 N	114 05 E		15.2	1120				50	38	12	1.02	Trenching		deciduous oak mixed forest	Fagaceae	Woody	Forest	ECM	0	10	g N m−2 year−1	NH4NO3										Autotrophic resp.	µmol m-2 S-1	2.74838	0.20493	0.354949	3	2.59175	0.3614	0.625963	3
360	P9	Liang et al	2019	Field	36 52 N	114 05 E		15.2	1120				50	38	12	1.02	Trenching		deciduous oak mixed forest	Fagaceae	Woody	Forest	ECM	0	10	g N m−2 year−1	NH4NO3										Autotrophic resp.	µmol m-2 S-1	1.90315	0.12043	0.208591	3	1.69838	0.25291	0.438053	3
361	P9	Liang et al	2019	Field	36 52 N	114 05 E		15.2	1120				50	38	12	1.02	Trenching		deciduous oak mixed forest	Fagaceae	Woody	Forest	ECM	0	10	g N m−2 year−1	NH4NO3										Autotrophic resp.	µmol m-2 S-1	1.58667	0.04825	0.0835715	3	1.15293	0.27711	0.479969	3
362	P9	Liang et al	2019	Field	36 52 N	114 05 E		15.2	1120				50	38	12	1.02	Trenching		deciduous oak mixed forest	Fagaceae	Woody	Forest	ECM	0	10	g N m−2 year−1	NH4NO3										Autotrophic resp.	µmol m-2 S-1	1.35712	0.06014	0.104166	3	0.80284	0.08434	0.146081	3
363	P9	Liang et al	2019	Field	36 52 N	114 05 E		15.2	1120				50	38	12	1.02	Trenching		deciduous oak mixed forest	Fagaceae	Woody	Forest	ECM	0	10	g N m−2 year−1	NH4NO3										Autotrophic resp.	µmol m-2 S-1	1.23532	0.04824	0.0835541	3	0.82567	0.21682	0.375543	3
364	P9	Liang et al	2019	Field	36 52 N	114 05 E		15.2	1120				50	38	12	1.02	Trenching		deciduous oak mixed forest	Fagaceae	Woody	Forest	ECM	0	10	g N m−2 year−1	NH4NO3										Autotrophic resp.	µmol m-2 S-1	0.94204	0.08429	0.145995	3	0.44811	0.04825	0.0835715	3
365	P9	Liang et al	2019	Field	36 52 N	114 05 E		15.2	1120				50	38	12	1.02	Trenching		deciduous oak mixed forest	Fagaceae	Woody	Forest	ECM	0	10	g N m−2 year−1	NH4NO3										Autotrophic resp.	µmol m-2 S-1	0.83245	0.10849	0.18791	3	0.27822	0.06024	0.104339	3
366	P9	Liang et al	2019	Field	36 52 N	114 05 E		15.2	1120				50	38	12	1.02	Trenching		deciduous oak mixed forest	Fagaceae	Woody	Forest	ECM	0	15	g N m−2 year−1	NH4NO3										Autotrophic resp.	µmol m-2 S-1	0.90215	0.08434	0.146081	3	0.33583	0.13248	0.229462	3
367	P9	Liang et al	2019	Field	36 52 N	114 05 E		15.2	1120				50	38	12	1.02	Trenching		deciduous oak mixed forest	Fagaceae	Woody	Forest	ECM	0	15	g N m−2 year−1	NH4NO3										Autotrophic resp.	µmol m-2 S-1	1.15332	0.07224	0.125123	3	0.43037	0.20477	0.354672	3
368	P9	Liang et al	2019	Field	36 52 N	114 05 E		15.2	1120				50	38	12	1.02	Trenching		deciduous oak mixed forest	Fagaceae	Woody	Forest	ECM	0	15	g N m−2 year−1	NH4NO3										Autotrophic resp.	µmol m-2 S-1	1.41654	0.04825	0.0835715	3	0.54906	0.12048	0.208677	3
369	P9	Liang et al	2019	Field	36 52 N	114 05 E		15.2	1120				50	38	12	1.02	Trenching		deciduous oak mixed forest	Fagaceae	Woody	Forest	ECM	0	15	g N m−2 year−1	NH4NO3										Autotrophic resp.	µmol m-2 S-1	1.71607	0.33725	0.584134	3	0.7402	0.13243	0.229375	3
370	P9	Liang et al	2019	Field	36 52 N	114 05 E		15.2	1120				50	38	12	1.02	Trenching		deciduous oak mixed forest	Fagaceae	Woody	Forest	ECM	0	15	g N m−2 year−1	NH4NO3										Autotrophic resp.	µmol m-2 S-1	2.00328	0.07234	0.125297	3	0.96712	0.15662	0.271274	3
371	P9	Liang et al	2019	Field	36 52 N	114 05 E		15.2	1120				50	38	12	1.02	Trenching		deciduous oak mixed forest	Fagaceae	Woody	Forest	ECM	0	15	g N m−2 year−1	NH4NO3										Autotrophic resp.	µmol m-2 S-1	2.74838	0.20493	0.354949	3	1.4351	0.22892	0.396501	3
372	P9	Liang et al	2019	Field	36 52 N	114 05 E		15.2	1120				50	38	12	1.02	Trenching		deciduous oak mixed forest	Fagaceae	Woody	Forest	ECM	0	15	g N m−2 year−1	NH4NO3										Autotrophic resp.	µmol m-2 S-1	1.90315	0.12043	0.208591	3	0.52973	0.09629	0.166779	3
373	P9	Liang et al	2019	Field	36 52 N	114 05 E		15.2	1120				50	38	12	1.02	Trenching		deciduous oak mixed forest	Fagaceae	Woody	Forest	ECM	0	15	g N m−2 year−1	NH4NO3										Autotrophic resp.	µmol m-2 S-1	1.58667	0.04825	0.0835715	3	0.53841	0.07229	0.12521	3
374	P9	Liang et al	2019	Field	36 52 N	114 05 E		15.2	1120				50	38	12	1.02	Trenching		deciduous oak mixed forest	Fagaceae	Woody	Forest	ECM	0	15	g N m−2 year−1	NH4NO3										Autotrophic resp.	µmol m-2 S-1	1.35712	0.06014	0.104166	3	0.48963	0.0361	0.062527	3
375	P9	Liang et al	2019	Field	36 52 N	114 05 E		15.2	1120				50	38	12	1.02	Trenching		deciduous oak mixed forest	Fagaceae	Woody	Forest	ECM	0	15	g N m−2 year−1	NH4NO3										Autotrophic resp.	µmol m-2 S-1	1.23532	0.04824	0.0835541	3	0.36783	0.04814	0.0833809	3
376	P9	Liang et al	2019	Field	36 52 N	114 05 E		15.2	1120				50	38	12	1.02	Trenching		deciduous oak mixed forest	Fagaceae	Woody	Forest	ECM	0	15	g N m−2 year−1	NH4NO3										Autotrophic resp.	µmol m-2 S-1	0.94204	0.08429	0.145995	3	0.30353	0.06024	0.104339	3
377	P9	Liang et al	2019	Field	36 52 N	114 05 E		15.2	1120				50	38	12	1.02	Trenching		deciduous oak mixed forest	Fagaceae	Woody	Forest	ECM	0	15	g N m−2 year−1	NH4NO3										Autotrophic resp.	µmol m-2 S-1	0.83245	0.10849	0.18791	3	0.24208	0.04819	0.0834675	3
378	P10	Lovelock et al	2006	Field	16 50 N	88 6 W											Root excavation		Rhizophora mangle is the dominated tree	Rhizophoraceae	Woody	Forest	AMF	0	45		Urea	nmol CO2 g-1 S-1	2.97361	0.63959	2.71355	18	4.29951	0.47208	2.00287	18
379	P10	Lovelock et al	2006	Field	16 50 N	88 6 W											Root excavation		Rhizophora mangle is the dominated tree	Rhizophoraceae	Woody	Forest	AMF	0	45		Urea	nmol CO2 g-1 S-1	3.89244	0.22839	0.968977	18	4.42643	0.28937	1.22769	18
380	P11	Lu et al	1998	Pot						570 cm3							Unplanted		Douglas-fir [Pseudotsuga menziesii (Mirb.) Franco]	Pinaceae			ECM	10	50	µg N g-1	NH4NO3	nmol CO2 g-1 S-1	2.2727	0.28319	0.56638	4	3.38078	0.42452	0.84904	4
381	P11	Lu et al	1998	Pot						570 cm3							Unplanted		Douglas-fir [Pseudotsuga menziesii (Mirb.) Franco]	Pinaceae			ECM	10	200	µg N g-1	NH4NO3	nmol CO2 g-1 S-1	2.2727	0.28319	0.56638	4	3.07152	0.28374	0.56748	4
382	P11	Lu et al	1998	Pot						570 cm3							Unplanted		Douglas-fir [Pseudotsuga menziesii (Mirb.) Franco]	Pinaceae			ECM	10	50	µg N g-1	NH4NO3	nmol CO2 g-1 S-1	4.29074	0.60152	1.20304	4	5.15021	0.42479	0.84958	4
383	P11	Lu et al	1998	Pot						570 cm3							Unplanted		Douglas-fir [Pseudotsuga menziesii (Mirb.) Franco]	Pinaceae			ECM	10	200	µg N g-1	NH4NO3	nmol CO2 g-1 S-1	4.29074	0.60152	1.20304	4	4.98419	0.60124	1.20248	4
384	P11	Lu et al	1998	Pot						570 cm3							Unplanted		Douglas-fir [Pseudotsuga menziesii (Mirb.) Franco]	Pinaceae			ECM	10	50	µg N g-1	NH4NO3	nmol CO2 g-1 S-1	5.28193	0.70799	1.41598	4	6.95585	0.31832	0.63664	4
385	P11	Lu et al	1998	Pot						570 cm3							Unplanted		Douglas-fir [Pseudotsuga menziesii (Mirb.) Franco]	Pinaceae			ECM	10	200	µg N g-1	NH4NO3	nmol CO2 g-1 S-1	5.28193	0.70799	1.41598	4	6.78874	0.53071	1.06142	4
386	P12	Morell et al	2012	Field					435				118 g kg-1	417 g kg-1	465 g kg-1		Unplanted	1	Barley (Hordeum vulgare, L., cv. Hispanic)	Poaceae	Herbaceous	Crop	AMF	0	60	kg Nha−1	Not mentioned										Root respiration	g CO2-C m-2 d-1	0.11765			3	0.18301			3
387	P12	Morell et al	2012	Field					435				118 g kg-1	417 g kg-1	465 g kg-1		Unplanted	1	Barley (Hordeum vulgare, L., cv. Hispanic)	Poaceae	Herbaceous	Crop	AMF	0	60	kg Nha−1	Not mentioned										Root respiration	g CO2-C m-2 d-1	0.18301			3	0.30065			3
388	P12	Morell et al	2012	Field					435				118 g kg-1	417 g kg-1	465 g kg-1		Unplanted	1	Barley (Hordeum vulgare, L., cv. Hispanic)	Poaceae	Herbaceous	Crop	AMF	0	60	kg Nha−1	Not mentioned										Root respiration	g CO2-C m-2 d-1	0.13072			3	0.18301			3
389	P12	Morell et al	2012	Field					435				118 g kg-1	417 g kg-1	465 g kg-1		Unplanted	1	Barley (Hordeum vulgare, L., cv. Hispanic)	Poaceae	Herbaceous	Crop	AMF	0	60	kg Nha−1	Not mentioned										Root respiration	g CO2-C m-2 d-1	0.13072			3	0.13072			3
390	P12	Morell et al	2012	Field					435				118 g kg-1	417 g kg-1	465 g kg-1		Unplanted	1	Barley (Hordeum vulgare, L., cv. Hispanic)	Poaceae	Herbaceous	Crop	AMF	0	60	kg Nha−1	Not mentioned										Root respiration	g CO2-C m-2 d-1	0.0915			3	0.26144			3
391	P12	Morell et al	2012	Field					435				118 g kg-1	417 g kg-1	465 g kg-1		Unplanted	1	Barley (Hordeum vulgare, L., cv. Hispanic)	Poaceae	Herbaceous	Crop	AMF	0	60	kg Nha−1	Not mentioned										Root respiration	g CO2-C m-2 d-1	1.12418			3	0.66667			3
392	P12	Morell et al	2012	Field					435				118 g kg-1	417 g kg-1	465 g kg-1		Unplanted	1	Barley (Hordeum vulgare, L., cv. Hispanic)	Poaceae	Herbaceous	Crop	AMF	0	60	kg Nha−1	Not mentioned										Root respiration	g CO2-C m-2 d-1	0.60131			3	0.77124			3
393	P12	Morell et al	2012	Field					435				118 g kg-1	417 g kg-1	465 g kg-1		Unplanted	1	Barley (Hordeum vulgare, L., cv. Hispanic)	Poaceae	Herbaceous	Crop	AMF	0	60	kg Nha−1	Not mentioned										Root respiration	g CO2-C m-2 d-1	0.20915			3	0.60131			3
394	P12	Morell et al	2012	Field					435				118 g kg-1	417 g kg-1	465 g kg-1		Unplanted	1	Barley (Hordeum vulgare, L., cv. Hispanic)	Poaceae	Herbaceous	Crop	AMF	0	60	kg Nha−1	Not mentioned										Root respiration	g CO2-C m-2 d-1	1.5817			3	0.99346			3
395	P12	Morell et al	2012	Field					435				118 g kg-1	417 g kg-1	465 g kg-1		Unplanted	1	Barley (Hordeum vulgare, L., cv. Hispanic)	Poaceae	Herbaceous	Crop	AMF	0	60	kg Nha−1	Not mentioned										Root respiration	g CO2-C m-2 d-1	0.78431			3	0.9281			3
396	P12	Morell et al	2012	Field					435				118 g kg-1	417 g kg-1	465 g kg-1		Unplanted	1	Barley (Hordeum vulgare, L., cv. Hispanic)	Poaceae	Herbaceous	Crop	AMF	0	60	kg Nha−1	Not mentioned										Root respiration	g CO2-C m-2 d-1	1.01961			3	0.90196			3
397	P12	Morell et al	2012	Field					435				118 g kg-1	417 g kg-1	465 g kg-1		Unplanted	1	Barley (Hordeum vulgare, L., cv. Hispanic)	Poaceae	Herbaceous	Crop	AMF	0	60	kg Nha−1	Not mentioned										Root respiration	g CO2-C m-2 d-1	0.5098			3	0.33987			3
398	P12	Morell et al	2012	Field					435				118 g kg-1	417 g kg-1	465 g kg-1		Unplanted	1	Barley (Hordeum vulgare, L., cv. Hispanic)	Poaceae	Herbaceous	Crop	AMF	0	60	kg Nha−1	Not mentioned										Root respiration	g CO2-C m-2 d-1	0.60131			3	0.5098			3
399	P12	Morell et al	2012	Field					435				118 g kg-1	417 g kg-1	465 g kg-1		Unplanted	1	Barley (Hordeum vulgare, L., cv. Hispanic)	Poaceae	Herbaceous	Crop	AMF	0	60	kg Nha−1	Not mentioned										Root respiration	g CO2-C m-2 d-1	0.39216			3	0.48366			3
400	P12	Morell et al	2012	Field					435				118 g kg-1	417 g kg-1	465 g kg-1		Unplanted	1	Barley (Hordeum vulgare, L., cv. Hispanic)	Poaceae	Herbaceous	Crop	AMF	0	60	kg Nha−1	Not mentioned										Root respiration	g CO2-C m-2 d-1	0.48366			3	0.65359			3
401	P12	Morell et al	2012	Field					435				118 g kg-1	417 g kg-1	465 g kg-1		Unplanted	1	Barley (Hordeum vulgare, L., cv. Hispanic)	Poaceae	Herbaceous	Crop	AMF	0	60	kg Nha−1	Not mentioned										Root respiration	g CO2-C m-2 d-1	0.28758			3	0.48366			3
402	P12	Morell et al	2012	Field					435				118 g kg-1	417 g kg-1	465 g kg-1		Unplanted	1	Barley (Hordeum vulgare, L., cv. Hispanic)	Poaceae	Herbaceous	Crop	AMF	0	60	kg Nha−1	Not mentioned										Root respiration	g CO2-C m-2 d-1	0.06536			3	0.3268			3
403	P12	Morell et al	2012	Field					435				118 g kg-1	417 g kg-1	465 g kg-1		Unplanted	1	Barley (Hordeum vulgare, L., cv. Hispanic)	Poaceae	Herbaceous	Crop	AMF	0	120	kg Nha−1	Not mentioned										Root respiration	g CO2-C m-2 d-1	0.11765			3	0.23529			3
404	P12	Morell et al	2012	Field					435				118 g kg-1	417 g kg-1	465 g kg-1		Unplanted	1	Barley (Hordeum vulgare, L., cv. Hispanic)	Poaceae	Herbaceous	Crop	AMF	0	120	kg Nha−1	Not mentioned										Root respiration	g CO2-C m-2 d-1	0.18301			3	0.22222			3
405	P12	Morell et al	2012	Field					435				118 g kg-1	417 g kg-1	465 g kg-1		Unplanted	1	Barley (Hordeum vulgare, L., cv. Hispanic)	Poaceae	Herbaceous	Crop	AMF	0	120	kg Nha−1	Not mentioned										Root respiration	g CO2-C m-2 d-1	0.13072			3	0.23529			3
406	P12	Morell et al	2012	Field					435				118 g kg-1	417 g kg-1	465 g kg-1		Unplanted	1	Barley (Hordeum vulgare, L., cv. Hispanic)	Poaceae	Herbaceous	Crop	AMF	0	120	kg Nha−1	Not mentioned										Root respiration	g CO2-C m-2 d-1	0.13072			3	0.20915			3
407	P12	Morell et al	2012	Field					435				118 g kg-1	417 g kg-1	465 g kg-1		Unplanted	1	Barley (Hordeum vulgare, L., cv. Hispanic)	Poaceae	Herbaceous	Crop	AMF	0	120	kg Nha−1	Not mentioned										Root respiration	g CO2-C m-2 d-1	0.0915			3	0.28758			3
408	P12	Morell et al	2012	Field					435				118 g kg-1	417 g kg-1	465 g kg-1		Unplanted	1	Barley (Hordeum vulgare, L., cv. Hispanic)	Poaceae	Herbaceous	Crop	AMF	0	120	kg Nha−1	Not mentioned										Root respiration	g CO2-C m-2 d-1	1.12418			3	1.08497			3
409	P12	Morell et al	2012	Field					435				118 g kg-1	417 g kg-1	465 g kg-1		Unplanted	1	Barley (Hordeum vulgare, L., cv. Hispanic)	Poaceae	Herbaceous	Crop	AMF	0	120	kg Nha−1	Not mentioned										Root respiration	g CO2-C m-2 d-1	0.60131			3	0.82353			3
410	P12	Morell et al	2012	Field					435				118 g kg-1	417 g kg-1	465 g kg-1		Unplanted	1	Barley (Hordeum vulgare, L., cv. Hispanic)	Poaceae	Herbaceous	Crop	AMF	0	120	kg Nha−1	Not mentioned										Root respiration	g CO2-C m-2 d-1	0.20915			3	0.54902			3
411	P12	Morell et al	2012	Field					435				118 g kg-1	417 g kg-1	465 g kg-1		Unplanted	1	Barley (Hordeum vulgare, L., cv. Hispanic)	Poaceae	Herbaceous	Crop	AMF	0	120	kg Nha−1	Not mentioned										Root respiration	g CO2-C m-2 d-1	1.5817			3	1.5817			3
412	P12	Morell et al	2012	Field					435				118 g kg-1	417 g kg-1	465 g kg-1		Unplanted	1	Barley (Hordeum vulgare, L., cv. Hispanic)	Poaceae	Herbaceous	Crop	AMF	0	120	kg Nha−1	Not mentioned										Root respiration	g CO2-C m-2 d-1	0.78431			3	1.22876			3
413	P12	Morell et al	2012	Field					435				118 g kg-1	417 g kg-1	465 g kg-1		Unplanted	1	Barley (Hordeum vulgare, L., cv. Hispanic)	Poaceae	Herbaceous	Crop	AMF	0	120	kg Nha−1	Not mentioned										Root respiration	g CO2-C m-2 d-1	1.01961			3	1.22876			3
414	P12	Morell et al	2012	Field					435				118 g kg-1	417 g kg-1	465 g kg-1		Unplanted	1	Barley (Hordeum vulgare, L., cv. Hispanic)	Poaceae	Herbaceous	Crop	AMF	0	120	kg Nha−1	Not mentioned										Root respiration	g CO2-C m-2 d-1	0.5098			3	0.62745			3
415	P12	Morell et al	2012	Field					435				118 g kg-1	417 g kg-1	465 g kg-1		Unplanted	1	Barley (Hordeum vulgare, L., cv. Hispanic)	Poaceae	Herbaceous	Crop	AMF	0	120	kg Nha−1	Not mentioned										Root respiration	g CO2-C m-2 d-1	0.60131			3	0.79739			3
416	P12	Morell et al	2012	Field					435				118 g kg-1	417 g kg-1	465 g kg-1		Unplanted	1	Barley (Hordeum vulgare, L., cv. Hispanic)	Poaceae	Herbaceous	Crop	AMF	0	120	kg Nha−1	Not mentioned										Root respiration	g CO2-C m-2 d-1	0.39216			3	0.45752			3
417	P12	Morell et al	2012	Field					435				118 g kg-1	417 g kg-1	465 g kg-1		Unplanted	1	Barley (Hordeum vulgare, L., cv. Hispanic)	Poaceae	Herbaceous	Crop	AMF	0	120	kg Nha−1	Not mentioned										Root respiration	g CO2-C m-2 d-1	0.48366			3	0.66667			3
418	P12	Morell et al	2012	Field					435				118 g kg-1	417 g kg-1	465 g kg-1		Unplanted	1	Barley (Hordeum vulgare, L., cv. Hispanic)	Poaceae	Herbaceous	Crop	AMF	0	120	kg Nha−1	Not mentioned										Root respiration	g CO2-C m-2 d-1	0.28758			3	0.57516			3
419	P12	Morell et al	2012	Field					435				118 g kg-1	417 g kg-1	465 g kg-1		Unplanted	1	Barley (Hordeum vulgare, L., cv. Hispanic)	Poaceae	Herbaceous	Crop	AMF	0	120	kg Nha−1	Not mentioned										Root respiration	g CO2-C m-2 d-1	0.06536			3	0.23529			3
420	P12	Morell et al	2012	Field					435				118 g kg-1	417 g kg-1	465 g kg-1		Unplanted	1	Barley (Hordeum vulgare, L., cv. Hispanic)	Poaceae	Herbaceous	Crop	AMF	0	60	kg Nha−1	Not mentioned										Root respiration	g CO2-C m-2 d-1	0.01005			3	0.01623			3
421	P12	Morell et al	2012	Field					435				118 g kg-1	417 g kg-1	465 g kg-1		Unplanted	1	Barley (Hordeum vulgare, L., cv. Hispanic)	Poaceae	Herbaceous	Crop	AMF	0	60	kg Nha−1	Not mentioned										Root respiration	g CO2-C m-2 d-1	0.04313			3	0.27994			3
422	P12	Morell et al	2012	Field					435				118 g kg-1	417 g kg-1	465 g kg-1		Unplanted	1	Barley (Hordeum vulgare, L., cv. Hispanic)	Poaceae	Herbaceous	Crop	AMF	0	60	kg Nha−1	Not mentioned										Root respiration	g CO2-C m-2 d-1	0.00926			3	0.00393			3
423	P12	Morell et al	2012	Field					435				118 g kg-1	417 g kg-1	465 g kg-1		Unplanted	1	Barley (Hordeum vulgare, L., cv. Hispanic)	Poaceae	Herbaceous	Crop	AMF	0	60	kg Nha−1	Not mentioned										Root respiration	g CO2-C m-2 d-1	0.17559			3	0.57027			3
424	P12	Morell et al	2012	Field					435				118 g kg-1	417 g kg-1	465 g kg-1		Unplanted	1	Barley (Hordeum vulgare, L., cv. Hispanic)	Poaceae	Herbaceous	Crop	AMF	0	60	kg Nha−1	Not mentioned										Root respiration	g CO2-C m-2 d-1	0.45221			3	0.83385			3
425	P12	Morell et al	2012	Field					435				118 g kg-1	417 g kg-1	465 g kg-1		Unplanted	1	Barley (Hordeum vulgare, L., cv. Hispanic)	Poaceae	Herbaceous	Crop	AMF	0	60	kg Nha−1	Not mentioned										Root respiration	g CO2-C m-2 d-1	0.24229			3	0.65019			3
426	P12	Morell et al	2012	Field					435				118 g kg-1	417 g kg-1	465 g kg-1		Unplanted	1	Barley (Hordeum vulgare, L., cv. Hispanic)	Poaceae	Herbaceous	Crop	AMF	0	60	kg Nha−1	Not mentioned										Root respiration	g CO2-C m-2 d-1	0.41377			3	0.80851			3
427	P12	Morell et al	2012	Field					435				118 g kg-1	417 g kg-1	465 g kg-1		Unplanted	1	Barley (Hordeum vulgare, L., cv. Hispanic)	Poaceae	Herbaceous	Crop	AMF	0	60	kg Nha−1	Not mentioned										Root respiration	g CO2-C m-2 d-1	0.29563			3	0.50612			3
428	P12	Morell et al	2012	Field					435				118 g kg-1	417 g kg-1	465 g kg-1		Unplanted	1	Barley (Hordeum vulgare, L., cv. Hispanic)	Poaceae	Herbaceous	Crop	AMF	0	60	kg Nha−1	Not mentioned										Root respiration	g CO2-C m-2 d-1	0.28299			3	0.42772			3
429	P12	Morell et al	2012	Field					435				118 g kg-1	417 g kg-1	465 g kg-1		Unplanted	1	Barley (Hordeum vulgare, L., cv. Hispanic)	Poaceae	Herbaceous	Crop	AMF	0	60	kg Nha−1	Not mentioned										Root respiration	g CO2-C m-2 d-1	0.87561			3	1.92824			3
430	P12	Morell et al	2012	Field					435				118 g kg-1	417 g kg-1	465 g kg-1		Unplanted	1	Barley (Hordeum vulgare, L., cv. Hispanic)	Poaceae	Herbaceous	Crop	AMF	0	60	kg Nha−1	Not mentioned										Root respiration	g CO2-C m-2 d-1	0.38907			3	0.61276			3
431	P12	Morell et al	2012	Field					435				118 g kg-1	417 g kg-1	465 g kg-1		Unplanted	1	Barley (Hordeum vulgare, L., cv. Hispanic)	Poaceae	Herbaceous	Crop	AMF	0	60	kg Nha−1	Not mentioned										Root respiration	g CO2-C m-2 d-1	1.75816			3	1.1529			3
432	P12	Morell et al	2012	Field					435				118 g kg-1	417 g kg-1	465 g kg-1		Unplanted	1	Barley (Hordeum vulgare, L., cv. Hispanic)	Poaceae	Herbaceous	Crop	AMF	0	60	kg Nha−1	Not mentioned										Root respiration	g CO2-C m-2 d-1	0.4431			3	0.66679			3
433	P12	Morell et al	2012	Field					435				118 g kg-1	417 g kg-1	465 g kg-1		Unplanted	1	Barley (Hordeum vulgare, L., cv. Hispanic)	Poaceae	Herbaceous	Crop	AMF	0	60	kg Nha−1	Not mentioned										Root respiration	g CO2-C m-2 d-1	0.07538			3	0.00966			3
434	P12	Morell et al	2012	Field					435				118 g kg-1	417 g kg-1	465 g kg-1		Unplanted	1	Barley (Hordeum vulgare, L., cv. Hispanic)	Poaceae	Herbaceous	Crop	AMF	0	60	kg Nha−1	Not mentioned										Root respiration	g CO2-C m-2 d-1	0.31277			3	0.0233			3
435	P12	Morell et al	2012	Field					435				118 g kg-1	417 g kg-1	465 g kg-1		Unplanted	1	Barley (Hordeum vulgare, L., cv. Hispanic)	Poaceae	Herbaceous	Crop	AMF	0	60	kg Nha−1	Not mentioned										Root respiration	g CO2-C m-2 d-1	0.15561			3	0.07666			3
436	P12	Morell et al	2012	Field					435				118 g kg-1	417 g kg-1	465 g kg-1		Unplanted	1	Barley (Hordeum vulgare, L., cv. Hispanic)	Poaceae	Herbaceous	Crop	AMF	0	60	kg Nha−1	Not mentioned										Root respiration	g CO2-C m-2 d-1	0.05123			3	0.14331			3
437	P12	Morell et al	2012	Field					435				118 g kg-1	417 g kg-1	465 g kg-1		Unplanted	1	Barley (Hordeum vulgare, L., cv. Hispanic)	Poaceae	Herbaceous	Crop	AMF	0	60	kg Nha−1	Not mentioned										Root respiration	g CO2-C m-2 d-1	0.0124			3	0.02558			3
438	P12	Morell et al	2012	Field					435				118 g kg-1	417 g kg-1	465 g kg-1		Unplanted	1	Barley (Hordeum vulgare, L., cv. Hispanic)	Poaceae	Herbaceous	Crop	AMF	0	120	kg Nha−1	Not mentioned										Root respiration	g CO2-C m-2 d-1	0.01005			3	0.02948			3
439	P12	Morell et al	2012	Field					435				118 g kg-1	417 g kg-1	465 g kg-1		Unplanted	1	Barley (Hordeum vulgare, L., cv. Hispanic)	Poaceae	Herbaceous	Crop	AMF	0	120	kg Nha−1	Not mentioned										Root respiration	g CO2-C m-2 d-1	0.04313			3	0.4378			3
440	P12	Morell et al	2012	Field					435				118 g kg-1	417 g kg-1	465 g kg-1		Unplanted	1	Barley (Hordeum vulgare, L., cv. Hispanic)	Poaceae	Herbaceous	Crop	AMF	0	120	kg Nha−1	Not mentioned										Root respiration	g CO2-C m-2 d-1	0.00926			3	0.01709			3
441	P12	Morell et al	2012	Field					435				118 g kg-1	417 g kg-1	465 g kg-1		Unplanted	1	Barley (Hordeum vulgare, L., cv. Hispanic)	Poaceae	Herbaceous	Crop	AMF	0	120	kg Nha−1	Not mentioned										Root respiration	g CO2-C m-2 d-1	0.17559			3	0.37293			3
442	P12	Morell et al	2012	Field					435				118 g kg-1	417 g kg-1	465 g kg-1		Unplanted	1	Barley (Hordeum vulgare, L., cv. Hispanic)	Poaceae	Herbaceous	Crop	AMF	0	120	kg Nha−1	Not mentioned										Root respiration	g CO2-C m-2 d-1	0.45221			3	0.58382			3
443	P12	Morell et al	2012	Field					435				118 g kg-1	417 g kg-1	465 g kg-1		Unplanted	1	Barley (Hordeum vulgare, L., cv. Hispanic)	Poaceae	Herbaceous	Crop	AMF	0	120	kg Nha−1	Not mentioned										Root respiration	g CO2-C m-2 d-1	0.24229			3	0.91335			3
444	P12	Morell et al	2012	Field					435				118 g kg-1	417 g kg-1	465 g kg-1		Unplanted	1	Barley (Hordeum vulgare, L., cv. Hispanic)	Poaceae	Herbaceous	Crop	AMF	0	120	kg Nha−1	Not mentioned										Root respiration	g CO2-C m-2 d-1	0.41377			3	0.63749			3
445	P12	Morell et al	2012	Field					435				118 g kg-1	417 g kg-1	465 g kg-1		Unplanted	1	Barley (Hordeum vulgare, L., cv. Hispanic)	Poaceae	Herbaceous	Crop	AMF	0	120	kg Nha−1	Not mentioned										Root respiration	g CO2-C m-2 d-1	0.29563			3	0.47984			3
446	P12	Morell et al	2012	Field					435				118 g kg-1	417 g kg-1	465 g kg-1		Unplanted	1	Barley (Hordeum vulgare, L., cv. Hispanic)	Poaceae	Herbaceous	Crop	AMF	0	120	kg Nha−1	Not mentioned										Root respiration	g CO2-C m-2 d-1	0.28299			3	0.73035			3
447	P12	Morell et al	2012	Field					435				118 g kg-1	417 g kg-1	465 g kg-1		Unplanted	1	Barley (Hordeum vulgare, L., cv. Hispanic)	Poaceae	Herbaceous	Crop	AMF	0	120	kg Nha−1	Not mentioned										Root respiration	g CO2-C m-2 d-1	0.87561			3	1.4414			3
448	P12	Morell et al	2012	Field					435				118 g kg-1	417 g kg-1	465 g kg-1		Unplanted	1	Barley (Hordeum vulgare, L., cv. Hispanic)	Poaceae	Herbaceous	Crop	AMF	0	120	kg Nha−1	Not mentioned										Root respiration	g CO2-C m-2 d-1	0.38907			3	0.49433			3
449	P12	Morell et al	2012	Field					435				118 g kg-1	417 g kg-1	465 g kg-1		Unplanted	1	Barley (Hordeum vulgare, L., cv. Hispanic)	Poaceae	Herbaceous	Crop	AMF	0	120	kg Nha−1	Not mentioned										Root respiration	g CO2-C m-2 d-1	1.75816			3	1.31076			3
450	P12	Morell et al	2012	Field					435				118 g kg-1	417 g kg-1	465 g kg-1		Unplanted	1	Barley (Hordeum vulgare, L., cv. Hispanic)	Poaceae	Herbaceous	Crop	AMF	0	120	kg Nha−1	Not mentioned										Root respiration	g CO2-C m-2 d-1	0.4431			3	0.62731			3
451	P12	Morell et al	2012	Field					435				118 g kg-1	417 g kg-1	465 g kg-1		Unplanted	1	Barley (Hordeum vulgare, L., cv. Hispanic)	Poaceae	Herbaceous	Crop	AMF	0	120	kg Nha−1	Not mentioned										Root respiration	g CO2-C m-2 d-1	0.07538			3	0.07544			3
452	P12	Morell et al	2012	Field					435				118 g kg-1	417 g kg-1	465 g kg-1		Unplanted	1	Barley (Hordeum vulgare, L., cv. Hispanic)	Poaceae	Herbaceous	Crop	AMF	0	120	kg Nha−1	Not mentioned										Root respiration	g CO2-C m-2 d-1	0.31277			3	0.08909			3
453	P12	Morell et al	2012	Field					435				118 g kg-1	417 g kg-1	465 g kg-1		Unplanted	1	Barley (Hordeum vulgare, L., cv. Hispanic)	Poaceae	Herbaceous	Crop	AMF	0	120	kg Nha−1	Not mentioned										Root respiration	g CO2-C m-2 d-1	0.15561			3	0.19508			3
454	P12	Morell et al	2012	Field					435				118 g kg-1	417 g kg-1	465 g kg-1		Unplanted	1	Barley (Hordeum vulgare, L., cv. Hispanic)	Poaceae	Herbaceous	Crop	AMF	0	120	kg Nha−1	Not mentioned										Root respiration	g CO2-C m-2 d-1	0.05123			3	0.0512			3
455	P12	Morell et al	2012	Field					435				118 g kg-1	417 g kg-1	465 g kg-1		Unplanted	1	Barley (Hordeum vulgare, L., cv. Hispanic)	Poaceae	Herbaceous	Crop	AMF	0	120	kg Nha−1	Not mentioned										Root respiration	g CO2-C m-2 d-1	0.0124			3	0.03871			3
456	P12	Morell et al	2012	Field					435				118 g kg-1	417 g kg-1	465 g kg-1		Unplanted	1	Barley (Hordeum vulgare, L., cv. Hispanic)	Poaceae	Herbaceous	Crop	AMF	0	60	kg Nha−1	Not mentioned										Root respiration	g CO2-C m-2 d-1	0.0162			3	0.02936			3
457	P12	Morell et al	2012	Field					435				118 g kg-1	417 g kg-1	465 g kg-1		Unplanted	1	Barley (Hordeum vulgare, L., cv. Hispanic)	Poaceae	Herbaceous	Crop	AMF	0	60	kg Nha−1	Not mentioned										Root respiration	g CO2-C m-2 d-1	0.12155			3	0.25253			3
458	P12	Morell et al	2012	Field					435				118 g kg-1	417 g kg-1	465 g kg-1		Unplanted	1	Barley (Hordeum vulgare, L., cv. Hispanic)	Poaceae	Herbaceous	Crop	AMF	0	60	kg Nha−1	Not mentioned										Root respiration	g CO2-C m-2 d-1	0.00395			3	0.12189			3
459	P12	Morell et al	2012	Field					435				118 g kg-1	417 g kg-1	465 g kg-1		Unplanted	1	Barley (Hordeum vulgare, L., cv. Hispanic)	Poaceae	Herbaceous	Crop	AMF	0	60	kg Nha−1	Not mentioned										Root respiration	g CO2-C m-2 d-1	0.34514			3	0.46304			3
460	P12	Morell et al	2012	Field					435				118 g kg-1	417 g kg-1	465 g kg-1		Unplanted	1	Barley (Hordeum vulgare, L., cv. Hispanic)	Poaceae	Herbaceous	Crop	AMF	0	60	kg Nha−1	Not mentioned										Root respiration	g CO2-C m-2 d-1	0.3324			3	0.52891			3
461	P12	Morell et al	2012	Field					435				118 g kg-1	417 g kg-1	465 g kg-1		Unplanted	1	Barley (Hordeum vulgare, L., cv. Hispanic)	Poaceae	Herbaceous	Crop	AMF	0	60	kg Nha−1	Not mentioned										Root respiration	g CO2-C m-2 d-1	0.9356			3	1.91813			3
462	P12	Morell et al	2012	Field					435				118 g kg-1	417 g kg-1	465 g kg-1		Unplanted	1	Barley (Hordeum vulgare, L., cv. Hispanic)	Poaceae	Herbaceous	Crop	AMF	0	60	kg Nha−1	Not mentioned										Root respiration	g CO2-C m-2 d-1	0.77882			3	1.51245			3
463	P12	Morell et al	2012	Field					435				118 g kg-1	417 g kg-1	465 g kg-1		Unplanted	1	Barley (Hordeum vulgare, L., cv. Hispanic)	Poaceae	Herbaceous	Crop	AMF	0	60	kg Nha−1	Not mentioned										Root respiration	g CO2-C m-2 d-1	0.88387			3	1.44719			3
464	P12	Morell et al	2012	Field					435				118 g kg-1	417 g kg-1	465 g kg-1		Unplanted	1	Barley (Hordeum vulgare, L., cv. Hispanic)	Poaceae	Herbaceous	Crop	AMF	0	60	kg Nha−1	Not mentioned										Root respiration	g CO2-C m-2 d-1	2.05039			3	2.48267			3
465	P12	Morell et al	2012	Field					435				118 g kg-1	417 g kg-1	465 g kg-1		Unplanted	1	Barley (Hordeum vulgare, L., cv. Hispanic)	Poaceae	Herbaceous	Crop	AMF	0	60	kg Nha−1	Not mentioned										Root respiration	g CO2-C m-2 d-1	1.25175			3	2.70589			3
466	P12	Morell et al	2012	Field					435				118 g kg-1	417 g kg-1	465 g kg-1		Unplanted	1	Barley (Hordeum vulgare, L., cv. Hispanic)	Poaceae	Herbaceous	Crop	AMF	0	60	kg Nha−1	Not mentioned										Root respiration	g CO2-C m-2 d-1	1.22585			3	2.27388			3
467	P12	Morell et al	2012	Field					435				118 g kg-1	417 g kg-1	465 g kg-1		Unplanted	1	Barley (Hordeum vulgare, L., cv. Hispanic)	Poaceae	Herbaceous	Crop	AMF	0	60	kg Nha−1	Not mentioned										Root respiration	g CO2-C m-2 d-1	0.82043			3	1.09551			3
468	P12	Morell et al	2012	Field					435				118 g kg-1	417 g kg-1	465 g kg-1		Unplanted	1	Barley (Hordeum vulgare, L., cv. Hispanic)	Poaceae	Herbaceous	Crop	AMF	0	60	kg Nha−1	Not mentioned										Root respiration	g CO2-C m-2 d-1	0.75566			3	0.44122			3
469	P12	Morell et al	2012	Field					435				118 g kg-1	417 g kg-1	465 g kg-1		Unplanted	1	Barley (Hordeum vulgare, L., cv. Hispanic)	Poaceae	Herbaceous	Crop	AMF	0	60	kg Nha−1	Not mentioned										Root respiration	g CO2-C m-2 d-1	0.48128			3	0.02274			3
470	P12	Morell et al	2012	Field					435				118 g kg-1	417 g kg-1	465 g kg-1		Unplanted	1	Barley (Hordeum vulgare, L., cv. Hispanic)	Poaceae	Herbaceous	Crop	AMF	0	60	kg Nha−1	Not mentioned										Root respiration	g CO2-C m-2 d-1	0.03635			3	0.01012			3
471	P12	Morell et al	2012	Field					435				118 g kg-1	417 g kg-1	465 g kg-1		Unplanted	1	Barley (Hordeum vulgare, L., cv. Hispanic)	Poaceae	Herbaceous	Crop	AMF	0	60	kg Nha−1	Not mentioned										Root respiration	g CO2-C m-2 d-1	0.07638			3	0.05018			3
472	P12	Morell et al	2012	Field					435				118 g kg-1	417 g kg-1	465 g kg-1		Unplanted	1	Barley (Hordeum vulgare, L., cv. Hispanic)	Poaceae	Herbaceous	Crop	AMF	0	60	kg Nha−1	Not mentioned										Root respiration	g CO2-C m-2 d-1	0.15584			3	0.01173			3
473	P12	Morell et al	2012	Field					435				118 g kg-1	417 g kg-1	465 g kg-1		Unplanted	1	Barley (Hordeum vulgare, L., cv. Hispanic)	Poaceae	Herbaceous	Crop	AMF	0	60	kg Nha−1	Not mentioned										Root respiration	g CO2-C m-2 d-1	0.0255			3	0.0124			3
474	P12	Morell et al	2012	Field					435				118 g kg-1	417 g kg-1	465 g kg-1		Unplanted	1	Barley (Hordeum vulgare, L., cv. Hispanic)	Poaceae	Herbaceous	Crop	AMF	0	120	kg Nha−1	Not mentioned										Root respiration	g CO2-C m-2 d-1	0.0162			3	0.02936			3
475	P12	Morell et al	2012	Field					435				118 g kg-1	417 g kg-1	465 g kg-1		Unplanted	1	Barley (Hordeum vulgare, L., cv. Hispanic)	Poaceae	Herbaceous	Crop	AMF	0	120	kg Nha−1	Not mentioned										Root respiration	g CO2-C m-2 d-1	0.12155			3	0.567			3
476	P12	Morell et al	2012	Field					435				118 g kg-1	417 g kg-1	465 g kg-1		Unplanted	1	Barley (Hordeum vulgare, L., cv. Hispanic)	Poaceae	Herbaceous	Crop	AMF	0	120	kg Nha−1	Not mentioned										Root respiration	g CO2-C m-2 d-1	0.00395			3	0.14806			3
477	P12	Morell et al	2012	Field					435				118 g kg-1	417 g kg-1	465 g kg-1		Unplanted	1	Barley (Hordeum vulgare, L., cv. Hispanic)	Poaceae	Herbaceous	Crop	AMF	0	120	kg Nha−1	Not mentioned										Root respiration	g CO2-C m-2 d-1	0.34514			3	0.64645			3
478	P12	Morell et al	2012	Field					435				118 g kg-1	417 g kg-1	465 g kg-1		Unplanted	1	Barley (Hordeum vulgare, L., cv. Hispanic)	Poaceae	Herbaceous	Crop	AMF	0	120	kg Nha−1	Not mentioned										Root respiration	g CO2-C m-2 d-1	0.3324			3	0.83022			3
479	P12	Morell et al	2012	Field					435				118 g kg-1	417 g kg-1	465 g kg-1		Unplanted	1	Barley (Hordeum vulgare, L., cv. Hispanic)	Poaceae	Herbaceous	Crop	AMF	0	120	kg Nha−1	Not mentioned										Root respiration	g CO2-C m-2 d-1	0.9356			3	1.25004			3
480	P12	Morell et al	2012	Field					435				118 g kg-1	417 g kg-1	465 g kg-1		Unplanted	1	Barley (Hordeum vulgare, L., cv. Hispanic)	Poaceae	Herbaceous	Crop	AMF	0	120	kg Nha−1	Not mentioned										Root respiration	g CO2-C m-2 d-1	0.77882			3	1.49938			3
481	P12	Morell et al	2012	Field					435				118 g kg-1	417 g kg-1	465 g kg-1		Unplanted	1	Barley (Hordeum vulgare, L., cv. Hispanic)	Poaceae	Herbaceous	Crop	AMF	0	120	kg Nha−1	Not mentioned										Root respiration	g CO2-C m-2 d-1	0.88387			3	1.61743			3
482	P12	Morell et al	2012	Field					435				118 g kg-1	417 g kg-1	465 g kg-1		Unplanted	1	Barley (Hordeum vulgare, L., cv. Hispanic)	Poaceae	Herbaceous	Crop	AMF	0	120	kg Nha−1	Not mentioned										Root respiration	g CO2-C m-2 d-1	2.05039			3	1.97178			3
483	P12	Morell et al	2012	Field					435				118 g kg-1	417 g kg-1	465 g kg-1		Unplanted	1	Barley (Hordeum vulgare, L., cv. Hispanic)	Poaceae	Herbaceous	Crop	AMF	0	120	kg Nha−1	Not mentioned										Root respiration	g CO2-C m-2 d-1	1.25175			3	2.0116			3
484	P12	Morell et al	2012	Field					435				118 g kg-1	417 g kg-1	465 g kg-1		Unplanted	1	Barley (Hordeum vulgare, L., cv. Hispanic)	Poaceae	Herbaceous	Crop	AMF	0	120	kg Nha−1	Not mentioned										Root respiration	g CO2-C m-2 d-1	1.22585			3	0.89834			3
485	P12	Morell et al	2012	Field					435				118 g kg-1	417 g kg-1	465 g kg-1		Unplanted	1	Barley (Hordeum vulgare, L., cv. Hispanic)	Poaceae	Herbaceous	Crop	AMF	0	120	kg Nha−1	Not mentioned										Root respiration	g CO2-C m-2 d-1	0.82043			3	0.46669			3
486	P12	Morell et al	2012	Field					435				118 g kg-1	417 g kg-1	465 g kg-1		Unplanted	1	Barley (Hordeum vulgare, L., cv. Hispanic)	Poaceae	Herbaceous	Crop	AMF	0	120	kg Nha−1	Not mentioned										Root respiration	g CO2-C m-2 d-1	0.75566			3	0.66396			3
487	P12	Morell et al	2012	Field					435				118 g kg-1	417 g kg-1	465 g kg-1		Unplanted	1	Barley (Hordeum vulgare, L., cv. Hispanic)	Poaceae	Herbaceous	Crop	AMF	0	120	kg Nha−1	Not mentioned										Root respiration	g CO2-C m-2 d-1	0.48128			3	0.79563			3
488	P12	Morell et al	2012	Field					435				118 g kg-1	417 g kg-1	465 g kg-1		Unplanted	1	Barley (Hordeum vulgare, L., cv. Hispanic)	Poaceae	Herbaceous	Crop	AMF	0	120	kg Nha−1	Not mentioned										Root respiration	g CO2-C m-2 d-1	0.03635			3	0.08872			3
489	P12	Morell et al	2012	Field					435				118 g kg-1	417 g kg-1	465 g kg-1		Unplanted	1	Barley (Hordeum vulgare, L., cv. Hispanic)	Poaceae	Herbaceous	Crop	AMF	0	120	kg Nha−1	Not mentioned										Root respiration	g CO2-C m-2 d-1	0.07638			3	0.23359			3
490	P12	Morell et al	2012	Field					435				118 g kg-1	417 g kg-1	465 g kg-1		Unplanted	1	Barley (Hordeum vulgare, L., cv. Hispanic)	Poaceae	Herbaceous	Crop	AMF	0	120	kg Nha−1	Not mentioned										Root respiration	g CO2-C m-2 d-1	0.15584			3	0.0903			3
491	P12	Morell et al	2012	Field					435				118 g kg-1	417 g kg-1	465 g kg-1		Unplanted	1	Barley (Hordeum vulgare, L., cv. Hispanic)	Poaceae	Herbaceous	Crop	AMF	0	120	kg Nha−1	Not mentioned										Root respiration	g CO2-C m-2 d-1	0.0255			3	0.03863			3
492	P12	Morell et al	2012	Field					435				118 g kg-1	417 g kg-1	465 g kg-1		Unplanted	1	Barley (Hordeum vulgare, L., cv. Hispanic)	Poaceae	Herbaceous	Crop	AMF	0	60	kg Nha−1	Not mentioned										Root respiration	g CO2-C m-2 d-1	0.02606			3	0.02606			3
493	P12	Morell et al	2012	Field					435				118 g kg-1	417 g kg-1	465 g kg-1		Unplanted	1	Barley (Hordeum vulgare, L., cv. Hispanic)	Poaceae	Herbaceous	Crop	AMF	0	60	kg Nha−1	Not mentioned										Root respiration	g CO2-C m-2 d-1	0.54723			3	0.27362			3
494	P12	Morell et al	2012	Field					435				118 g kg-1	417 g kg-1	465 g kg-1		Unplanted	1	Barley (Hordeum vulgare, L., cv. Hispanic)	Poaceae	Herbaceous	Crop	AMF	0	60	kg Nha−1	Not mentioned										Root respiration	g CO2-C m-2 d-1	0.02606			3	0.01303			3
495	P12	Morell et al	2012	Field					435				118 g kg-1	417 g kg-1	465 g kg-1		Unplanted	1	Barley (Hordeum vulgare, L., cv. Hispanic)	Poaceae	Herbaceous	Crop	AMF	0	60	kg Nha−1	Not mentioned										Root respiration	g CO2-C m-2 d-1	0.33876			3	0.27362			3
496	P12	Morell et al	2012	Field					435				118 g kg-1	417 g kg-1	465 g kg-1		Unplanted	1	Barley (Hordeum vulgare, L., cv. Hispanic)	Poaceae	Herbaceous	Crop	AMF	0	60	kg Nha−1	Not mentioned										Root respiration	g CO2-C m-2 d-1	0.62541			3	0.62541			3
497	P12	Morell et al	2012	Field					435				118 g kg-1	417 g kg-1	465 g kg-1		Unplanted	1	Barley (Hordeum vulgare, L., cv. Hispanic)	Poaceae	Herbaceous	Crop	AMF	0	60	kg Nha−1	Not mentioned										Root respiration	g CO2-C m-2 d-1	1.00326			3	0.83388			3
498	P12	Morell et al	2012	Field					435				118 g kg-1	417 g kg-1	465 g kg-1		Unplanted	1	Barley (Hordeum vulgare, L., cv. Hispanic)	Poaceae	Herbaceous	Crop	AMF	0	60	kg Nha−1	Not mentioned										Root respiration	g CO2-C m-2 d-1	1.38111			3	1.40717			3
499	P12	Morell et al	2012	Field					435				118 g kg-1	417 g kg-1	465 g kg-1		Unplanted	1	Barley (Hordeum vulgare, L., cv. Hispanic)	Poaceae	Herbaceous	Crop	AMF	0	60	kg Nha−1	Not mentioned										Root respiration	g CO2-C m-2 d-1	0.65147			3	0.58632			3
500	P12	Morell et al	2012	Field					435				118 g kg-1	417 g kg-1	465 g kg-1		Unplanted	1	Barley (Hordeum vulgare, L., cv. Hispanic)	Poaceae	Herbaceous	Crop	AMF	0	60	kg Nha−1	Not mentioned										Root respiration	g CO2-C m-2 d-1	2.87948			3	2.03257			3
501	P12	Morell et al	2012	Field					435				118 g kg-1	417 g kg-1	465 g kg-1		Unplanted	1	Barley (Hordeum vulgare, L., cv. Hispanic)	Poaceae	Herbaceous	Crop	AMF	0	60	kg Nha−1	Not mentioned										Root respiration	g CO2-C m-2 d-1	2.20195			3	1.43322			3
502	P12	Morell et al	2012	Field					435				118 g kg-1	417 g kg-1	465 g kg-1		Unplanted	1	Barley (Hordeum vulgare, L., cv. Hispanic)	Poaceae	Herbaceous	Crop	AMF	0	60	kg Nha−1	Not mentioned										Root respiration	g CO2-C m-2 d-1	2.34528			3	1.15961			3
503	P12	Morell et al	2012	Field					435				118 g kg-1	417 g kg-1	465 g kg-1		Unplanted	1	Barley (Hordeum vulgare, L., cv. Hispanic)	Poaceae	Herbaceous	Crop	AMF	0	60	kg Nha−1	Not mentioned										Root respiration	g CO2-C m-2 d-1	1.58958			3	1.35505			3
504	P12	Morell et al	2012	Field					435				118 g kg-1	417 g kg-1	465 g kg-1		Unplanted	1	Barley (Hordeum vulgare, L., cv. Hispanic)	Poaceae	Herbaceous	Crop	AMF	0	60	kg Nha−1	Not mentioned										Root respiration	g CO2-C m-2 d-1	0.39088			3	0.72964			3
505	P12	Morell et al	2012	Field					435				118 g kg-1	417 g kg-1	465 g kg-1		Unplanted	1	Barley (Hordeum vulgare, L., cv. Hispanic)	Poaceae	Herbaceous	Crop	AMF	0	60	kg Nha−1	Not mentioned										Root respiration	g CO2-C m-2 d-1	0.02606			3	0.02606			3
506	P12	Morell et al	2012	Field					435				118 g kg-1	417 g kg-1	465 g kg-1		Unplanted	1	Barley (Hordeum vulgare, L., cv. Hispanic)	Poaceae	Herbaceous	Crop	AMF	0	60	kg Nha−1	Not mentioned										Root respiration	g CO2-C m-2 d-1	0.06515			3	0.05212			3
507	P12	Morell et al	2012	Field					435				118 g kg-1	417 g kg-1	465 g kg-1		Unplanted	1	Barley (Hordeum vulgare, L., cv. Hispanic)	Poaceae	Herbaceous	Crop	AMF	0	60	kg Nha−1	Not mentioned										Root respiration	g CO2-C m-2 d-1	0.01303			3	0.14332			3
508	P12	Morell et al	2012	Field					435				118 g kg-1	417 g kg-1	465 g kg-1		Unplanted	1	Barley (Hordeum vulgare, L., cv. Hispanic)	Poaceae	Herbaceous	Crop	AMF	0	60	kg Nha−1	Not mentioned										Root respiration	g CO2-C m-2 d-1	0.06515			3	0.03909			3
509	P12	Morell et al	2012	Field					435				118 g kg-1	417 g kg-1	465 g kg-1		Unplanted	1	Barley (Hordeum vulgare, L., cv. Hispanic)	Poaceae	Herbaceous	Crop	AMF	0	60	kg Nha−1	Not mentioned										Root respiration	g CO2-C m-2 d-1	0.02606			3	0.03909			3
510	P12	Morell et al	2012	Field					435				118 g kg-1	417 g kg-1	465 g kg-1		Unplanted	1	Barley (Hordeum vulgare, L., cv. Hispanic)	Poaceae	Herbaceous	Crop	AMF	0	120	kg Nha−1	Not mentioned										Root respiration	g CO2-C m-2 d-1	0.02606			3	0.03909			3
511	P12	Morell et al	2012	Field					435				118 g kg-1	417 g kg-1	465 g kg-1		Unplanted	1	Barley (Hordeum vulgare, L., cv. Hispanic)	Poaceae	Herbaceous	Crop	AMF	0	120	kg Nha−1	Not mentioned										Root respiration	g CO2-C m-2 d-1	0.54723			3	0.15635			3
512	P12	Morell et al	2012	Field					435				118 g kg-1	417 g kg-1	465 g kg-1		Unplanted	1	Barley (Hordeum vulgare, L., cv. Hispanic)	Poaceae	Herbaceous	Crop	AMF	0	120	kg Nha−1	Not mentioned										Root respiration	g CO2-C m-2 d-1	0.02606			3	0.06515			3
513	P12	Morell et al	2012	Field					435				118 g kg-1	417 g kg-1	465 g kg-1		Unplanted	1	Barley (Hordeum vulgare, L., cv. Hispanic)	Poaceae	Herbaceous	Crop	AMF	0	120	kg Nha−1	Not mentioned										Root respiration	g CO2-C m-2 d-1	0.33876			3	0.13029			3
514	P12	Morell et al	2012	Field					435				118 g kg-1	417 g kg-1	465 g kg-1		Unplanted	1	Barley (Hordeum vulgare, L., cv. Hispanic)	Poaceae	Herbaceous	Crop	AMF	0	120	kg Nha−1	Not mentioned										Root respiration	g CO2-C m-2 d-1	0.62541			3	0.40391			3
515	P12	Morell et al	2012	Field					435				118 g kg-1	417 g kg-1	465 g kg-1		Unplanted	1	Barley (Hordeum vulgare, L., cv. Hispanic)	Poaceae	Herbaceous	Crop	AMF	0	120	kg Nha−1	Not mentioned										Root respiration	g CO2-C m-2 d-1	1.00326			3	0.85993			3
516	P12	Morell et al	2012	Field					435				118 g kg-1	417 g kg-1	465 g kg-1		Unplanted	1	Barley (Hordeum vulgare, L., cv. Hispanic)	Poaceae	Herbaceous	Crop	AMF	0	120	kg Nha−1	Not mentioned										Root respiration	g CO2-C m-2 d-1	1.38111			3	1.8241			3
517	P12	Morell et al	2012	Field					435				118 g kg-1	417 g kg-1	465 g kg-1		Unplanted	1	Barley (Hordeum vulgare, L., cv. Hispanic)	Poaceae	Herbaceous	Crop	AMF	0	120	kg Nha−1	Not mentioned										Root respiration	g CO2-C m-2 d-1	0.65147			3	0.5342			3
518	P12	Morell et al	2012	Field					435				118 g kg-1	417 g kg-1	465 g kg-1		Unplanted	1	Barley (Hordeum vulgare, L., cv. Hispanic)	Poaceae	Herbaceous	Crop	AMF	0	120	kg Nha−1	Not mentioned										Root respiration	g CO2-C m-2 d-1	2.87948			3	3.7785			3
519	P12	Morell et al	2012	Field					435				118 g kg-1	417 g kg-1	465 g kg-1		Unplanted	1	Barley (Hordeum vulgare, L., cv. Hispanic)	Poaceae	Herbaceous	Crop	AMF	0	120	kg Nha−1	Not mentioned										Root respiration	g CO2-C m-2 d-1	2.20195			3	1.70684			3
520	P12	Morell et al	2012	Field					435				118 g kg-1	417 g kg-1	465 g kg-1		Unplanted	1	Barley (Hordeum vulgare, L., cv. Hispanic)	Poaceae	Herbaceous	Crop	AMF	0	120	kg Nha−1	Not mentioned										Root respiration	g CO2-C m-2 d-1	2.34528			3	2.52769			3
521	P12	Morell et al	2012	Field					435				118 g kg-1	417 g kg-1	465 g kg-1		Unplanted	1	Barley (Hordeum vulgare, L., cv. Hispanic)	Poaceae	Herbaceous	Crop	AMF	0	120	kg Nha−1	Not mentioned										Root respiration	g CO2-C m-2 d-1	1.58958			3	2.21498			3
522	P12	Morell et al	2012	Field					435				118 g kg-1	417 g kg-1	465 g kg-1		Unplanted	1	Barley (Hordeum vulgare, L., cv. Hispanic)	Poaceae	Herbaceous	Crop	AMF	0	120	kg Nha−1	Not mentioned										Root respiration	g CO2-C m-2 d-1	0.39088			3	0.72964			3
523	P12	Morell et al	2012	Field					435				118 g kg-1	417 g kg-1	465 g kg-1		Unplanted	1	Barley (Hordeum vulgare, L., cv. Hispanic)	Poaceae	Herbaceous	Crop	AMF	0	120	kg Nha−1	Not mentioned										Root respiration	g CO2-C m-2 d-1	0.02606			3	0.40391			3
524	P12	Morell et al	2012	Field					435				118 g kg-1	417 g kg-1	465 g kg-1		Unplanted	1	Barley (Hordeum vulgare, L., cv. Hispanic)	Poaceae	Herbaceous	Crop	AMF	0	120	kg Nha−1	Not mentioned										Root respiration	g CO2-C m-2 d-1	0.06515			3	0.20847			3
525	P12	Morell et al	2012	Field					435				118 g kg-1	417 g kg-1	465 g kg-1		Unplanted	1	Barley (Hordeum vulgare, L., cv. Hispanic)	Poaceae	Herbaceous	Crop	AMF	0	120	kg Nha−1	Not mentioned										Root respiration	g CO2-C m-2 d-1	0.01303			3	0.10423			3
526	P12	Morell et al	2012	Field					435				118 g kg-1	417 g kg-1	465 g kg-1		Unplanted	1	Barley (Hordeum vulgare, L., cv. Hispanic)	Poaceae	Herbaceous	Crop	AMF	0	120	kg Nha−1	Not mentioned										Root respiration	g CO2-C m-2 d-1	0.06515			3	0.05212			3
527	P12	Morell et al	2012	Field					435				118 g kg-1	417 g kg-1	465 g kg-1		Unplanted	1	Barley (Hordeum vulgare, L., cv. Hispanic)	Poaceae	Herbaceous	Crop	AMF	0	120	kg Nha−1	Not mentioned										Root respiration	g CO2-C m-2 d-1	0.02606			3	0.03909			3
528	P13	Peng et al	2017	Field	37 18 N	100 15 E	3290	0.08	387				4.9	33.4	61		Trenching		Stipa purpurea, Carex rigescens, Poa crymophila Keng, Agropyron cristatum, Heteropappus altaicus (Willd.) Novopokr as dominated species		Herbaceous	Grassland	AMF	0	1	g m-2 yr-1	NH4NO3											umol m-2 S-1	0.27437			5	0.25993			5
529	P13	Peng et al	2017	Field	37 18 N	100 15 E	3290	0.08	387				4.9	33.4	61		Trenching		Stipa purpurea, Carex rigescens, Poa crymophila Keng, Agropyron cristatum, Heteropappus altaicus (Willd.) Novopokr as dominated species		Herbaceous	Grassland	AMF	0	1	g m-2 yr-1	NH4NO3											umol m-2 S-1	0.18773			5	0.05776			5
530	P13	Peng et al	2017	Field	37 18 N	100 15 E	3290	0.08	387				4.9	33.4	61		Trenching		Stipa purpurea, Carex rigescens, Poa crymophila Keng, Agropyron cristatum, Heteropappus altaicus (Willd.) Novopokr as dominated species		Herbaceous	Grassland	AMF	0	1	g m-2 yr-1	NH4NO3											umol m-2 S-1	0.44765			5	0.76534			5
531	P13	Peng et al	2017	Field	37 18 N	100 15 E	3290	0.08	387				4.9	33.4	61		Trenching		Stipa purpurea, Carex rigescens, Poa crymophila Keng, Agropyron cristatum, Heteropappus altaicus (Willd.) Novopokr as dominated species		Herbaceous	Grassland	AMF	0	1	g m-2 yr-1	NH4NO3											umol m-2 S-1	1.54513			5	1.32852			5
532	P13	Peng et al	2017	Field	37 18 N	100 15 E	3290	0.08	387				4.9	33.4	61		Trenching		Stipa purpurea, Carex rigescens, Poa crymophila Keng, Agropyron cristatum, Heteropappus altaicus (Willd.) Novopokr as dominated species		Herbaceous	Grassland	AMF	0	1	g m-2 yr-1	NH4NO3											umol m-2 S-1	0.99639			5	2.70036			5
533	P13	Peng et al	2017	Field	37 18 N	100 15 E	3290	0.08	387				4.9	33.4	61		Trenching		Stipa purpurea, Carex rigescens, Poa crymophila Keng, Agropyron cristatum, Heteropappus altaicus (Willd.) Novopokr as dominated species		Herbaceous	Grassland	AMF	0	1	g m-2 yr-1	NH4NO3											umol m-2 S-1	2.00722			5	1.66065			5
534	P13	Peng et al	2017	Field	37 18 N	100 15 E	3290	0.08	387				4.9	33.4	61		Trenching		Stipa purpurea, Carex rigescens, Poa crymophila Keng, Agropyron cristatum, Heteropappus altaicus (Willd.) Novopokr as dominated species		Herbaceous	Grassland	AMF	0	1	g m-2 yr-1	NH4NO3											umol m-2 S-1	1.61733			5	1.57401			5
535	P13	Peng et al	2017	Field	37 18 N	100 15 E	3290	0.08	387				4.9	33.4	61		Trenching		Stipa purpurea, Carex rigescens, Poa crymophila Keng, Agropyron cristatum, Heteropappus altaicus (Willd.) Novopokr as dominated species		Herbaceous	Grassland	AMF	0	1	g m-2 yr-1	NH4NO3											umol m-2 S-1	1.93502			5	2.45487			5
536	P13	Peng et al	2017	Field	37 18 N	100 15 E	3290	0.08	387				4.9	33.4	61		Trenching		Stipa purpurea, Carex rigescens, Poa crymophila Keng, Agropyron cristatum, Heteropappus altaicus (Willd.) Novopokr as dominated species		Herbaceous	Grassland	AMF	0	1	g m-2 yr-1	NH4NO3											umol m-2 S-1	2.59928			5	2.33935			5
537	P13	Peng et al	2017	Field	37 18 N	100 15 E	3290	0.08	387				4.9	33.4	61		Trenching		Stipa purpurea, Carex rigescens, Poa crymophila Keng, Agropyron cristatum, Heteropappus altaicus (Willd.) Novopokr as dominated species		Herbaceous	Grassland	AMF	0	1	g m-2 yr-1	NH4NO3											umol m-2 S-1	1.94946			5	1.67509			5
538	P13	Peng et al	2017	Field	37 18 N	100 15 E	3290	0.08	387				4.9	33.4	61		Trenching		Stipa purpurea, Carex rigescens, Poa crymophila Keng, Agropyron cristatum, Heteropappus altaicus (Willd.) Novopokr as dominated species		Herbaceous	Grassland	AMF	0	1	g m-2 yr-1	NH4NO3											umol m-2 S-1	0.88087			5	1.22744			5
539	P13	Peng et al	2017	Field	37 18 N	100 15 E	3290	0.08	387				4.9	33.4	61		Trenching		Stipa purpurea, Carex rigescens, Poa crymophila Keng, Agropyron cristatum, Heteropappus altaicus (Willd.) Novopokr as dominated species		Herbaceous	Grassland	AMF	0	1	g m-2 yr-1	NH4NO3											umol m-2 S-1	0.6787			5	0.77978			5
540	P13	Peng et al	2017	Field	37 18 N	100 15 E	3290	0.08	387				4.9	33.4	61		Trenching		Stipa purpurea, Carex rigescens, Poa crymophila Keng, Agropyron cristatum, Heteropappus altaicus (Willd.) Novopokr as dominated species		Herbaceous	Grassland	AMF	0	1	g m-2 yr-1	NH4NO3											umol m-2 S-1	0.38989			5	0.6065			5
541	P13	Peng et al	2017	Field	37 18 N	100 15 E	3290	0.08	387				4.9	33.4	61		Trenching		Stipa purpurea, Carex rigescens, Poa crymophila Keng, Agropyron cristatum, Heteropappus altaicus (Willd.) Novopokr as dominated species		Herbaceous	Grassland	AMF	0	2	g m-2 yr-1	NH4NO3											umol m-2 S-1	0.27437			5	0.51986			5
542	P13	Peng et al	2017	Field	37 18 N	100 15 E	3290	0.08	387				4.9	33.4	61		Trenching		Stipa purpurea, Carex rigescens, Poa crymophila Keng, Agropyron cristatum, Heteropappus altaicus (Willd.) Novopokr as dominated species		Herbaceous	Grassland	AMF	0	2	g m-2 yr-1	NH4NO3											umol m-2 S-1	0.18773			5	0.21661			5
543	P13	Peng et al	2017	Field	37 18 N	100 15 E	3290	0.08	387				4.9	33.4	61		Trenching		Stipa purpurea, Carex rigescens, Poa crymophila Keng, Agropyron cristatum, Heteropappus altaicus (Willd.) Novopokr as dominated species		Herbaceous	Grassland	AMF	0	2	g m-2 yr-1	NH4NO3											umol m-2 S-1	0.44765			5	1.3574			5
544	P13	Peng et al	2017	Field	37 18 N	100 15 E	3290	0.08	387				4.9	33.4	61		Trenching		Stipa purpurea, Carex rigescens, Poa crymophila Keng, Agropyron cristatum, Heteropappus altaicus (Willd.) Novopokr as dominated species		Herbaceous	Grassland	AMF	0	2	g m-2 yr-1	NH4NO3											umol m-2 S-1	1.54513			5	2.09386			5
545	P13	Peng et al	2017	Field	37 18 N	100 15 E	3290	0.08	387				4.9	33.4	61		Trenching		Stipa purpurea, Carex rigescens, Poa crymophila Keng, Agropyron cristatum, Heteropappus altaicus (Willd.) Novopokr as dominated species		Herbaceous	Grassland	AMF	0	2	g m-2 yr-1	NH4NO3											umol m-2 S-1	0.99639			5	2.72924			5
546	P13	Peng et al	2017	Field	37 18 N	100 15 E	3290	0.08	387				4.9	33.4	61		Trenching		Stipa purpurea, Carex rigescens, Poa crymophila Keng, Agropyron cristatum, Heteropappus altaicus (Willd.) Novopokr as dominated species		Herbaceous	Grassland	AMF	0	2	g m-2 yr-1	NH4NO3											umol m-2 S-1	2.00722			5	2.44043			5
547	P13	Peng et al	2017	Field	37 18 N	100 15 E	3290	0.08	387				4.9	33.4	61		Trenching		Stipa purpurea, Carex rigescens, Poa crymophila Keng, Agropyron cristatum, Heteropappus altaicus (Willd.) Novopokr as dominated species		Herbaceous	Grassland	AMF	0	2	g m-2 yr-1	NH4NO3											umol m-2 S-1	1.61733			5	2.29603			5
548	P13	Peng et al	2017	Field	37 18 N	100 15 E	3290	0.08	387				4.9	33.4	61		Trenching		Stipa purpurea, Carex rigescens, Poa crymophila Keng, Agropyron cristatum, Heteropappus altaicus (Willd.) Novopokr as dominated species		Herbaceous	Grassland	AMF	0	2	g m-2 yr-1	NH4NO3											umol m-2 S-1	1.93502			5	4.01444			5
549	P13	Peng et al	2017	Field	37 18 N	100 15 E	3290	0.08	387				4.9	33.4	61		Trenching		Stipa purpurea, Carex rigescens, Poa crymophila Keng, Agropyron cristatum, Heteropappus altaicus (Willd.) Novopokr as dominated species		Herbaceous	Grassland	AMF	0	2	g m-2 yr-1	NH4NO3											umol m-2 S-1	2.59928			5	3.1769			5
550	P13	Peng et al	2017	Field	37 18 N	100 15 E	3290	0.08	387				4.9	33.4	61		Trenching		Stipa purpurea, Carex rigescens, Poa crymophila Keng, Agropyron cristatum, Heteropappus altaicus (Willd.) Novopokr as dominated species		Herbaceous	Grassland	AMF	0	2	g m-2 yr-1	NH4NO3											umol m-2 S-1	1.94946			5	2.29603			5
551	P13	Peng et al	2017	Field	37 18 N	100 15 E	3290	0.08	387				4.9	33.4	61		Trenching		Stipa purpurea, Carex rigescens, Poa crymophila Keng, Agropyron cristatum, Heteropappus altaicus (Willd.) Novopokr as dominated species		Herbaceous	Grassland	AMF	0	2	g m-2 yr-1	NH4NO3											umol m-2 S-1	0.88087			5	1.93502			5
552	P13	Peng et al	2017	Field	37 18 N	100 15 E	3290	0.08	387				4.9	33.4	61		Trenching		Stipa purpurea, Carex rigescens, Poa crymophila Keng, Agropyron cristatum, Heteropappus altaicus (Willd.) Novopokr as dominated species		Herbaceous	Grassland	AMF	0	2	g m-2 yr-1	NH4NO3											umol m-2 S-1	0.6787			5	1.24188			5
553	P13	Peng et al	2017	Field	37 18 N	100 15 E	3290	0.08	387				4.9	33.4	61		Trenching		Stipa purpurea, Carex rigescens, Poa crymophila Keng, Agropyron cristatum, Heteropappus altaicus (Willd.) Novopokr as dominated species		Herbaceous	Grassland	AMF	0	2	g m-2 yr-1	NH4NO3											umol m-2 S-1	0.38989			5	0.63538			5
554	P13	Peng et al	2017	Field	37 18 N	100 15 E	3290	0.08	387				4.9	33.4	61		Trenching		Stipa purpurea, Carex rigescens, Poa crymophila Keng, Agropyron cristatum, Heteropappus altaicus (Willd.) Novopokr as dominated species		Herbaceous	Grassland	AMF	0	4	g m-2 yr-1	NH4NO3											umol m-2 S-1	0.27437			5	0.34657			5
555	P13	Peng et al	2017	Field	37 18 N	100 15 E	3290	0.08	387				4.9	33.4	61		Trenching		Stipa purpurea, Carex rigescens, Poa crymophila Keng, Agropyron cristatum, Heteropappus altaicus (Willd.) Novopokr as dominated species		Herbaceous	Grassland	AMF	0	4	g m-2 yr-1	NH4NO3											umol m-2 S-1	0.18773			5	0.28881			5
556	P13	Peng et al	2017	Field	37 18 N	100 15 E	3290	0.08	387				4.9	33.4	61		Trenching		Stipa purpurea, Carex rigescens, Poa crymophila Keng, Agropyron cristatum, Heteropappus altaicus (Willd.) Novopokr as dominated species		Herbaceous	Grassland	AMF	0	4	g m-2 yr-1	NH4NO3											umol m-2 S-1	0.44765			5	1.38628			5
557	P13	Peng et al	2017	Field	37 18 N	100 15 E	3290	0.08	387				4.9	33.4	61		Trenching		Stipa purpurea, Carex rigescens, Poa crymophila Keng, Agropyron cristatum, Heteropappus altaicus (Willd.) Novopokr as dominated species		Herbaceous	Grassland	AMF	0	4	g m-2 yr-1	NH4NO3											umol m-2 S-1	1.54513			5	1.64621			5
558	P13	Peng et al	2017	Field	37 18 N	100 15 E	3290	0.08	387				4.9	33.4	61		Trenching		Stipa purpurea, Carex rigescens, Poa crymophila Keng, Agropyron cristatum, Heteropappus altaicus (Willd.) Novopokr as dominated species		Herbaceous	Grassland	AMF	0	4	g m-2 yr-1	NH4NO3											umol m-2 S-1	0.99639			5	2.45487			5
559	P13	Peng et al	2017	Field	37 18 N	100 15 E	3290	0.08	387				4.9	33.4	61		Trenching		Stipa purpurea, Carex rigescens, Poa crymophila Keng, Agropyron cristatum, Heteropappus altaicus (Willd.) Novopokr as dominated species		Herbaceous	Grassland	AMF	0	4	g m-2 yr-1	NH4NO3											umol m-2 S-1	2.00722			5	2.42599			5
560	P13	Peng et al	2017	Field	37 18 N	100 15 E	3290	0.08	387				4.9	33.4	61		Trenching		Stipa purpurea, Carex rigescens, Poa crymophila Keng, Agropyron cristatum, Heteropappus altaicus (Willd.) Novopokr as dominated species		Herbaceous	Grassland	AMF	0	4	g m-2 yr-1	NH4NO3											umol m-2 S-1	1.61733			5	1.73285			5
561	P13	Peng et al	2017	Field	37 18 N	100 15 E	3290	0.08	387				4.9	33.4	61		Trenching		Stipa purpurea, Carex rigescens, Poa crymophila Keng, Agropyron cristatum, Heteropappus altaicus (Willd.) Novopokr as dominated species		Herbaceous	Grassland	AMF	0	4	g m-2 yr-1	NH4NO3											umol m-2 S-1	1.93502			5	3.56679			5
562	P13	Peng et al	2017	Field	37 18 N	100 15 E	3290	0.08	387				4.9	33.4	61		Trenching		Stipa purpurea, Carex rigescens, Poa crymophila Keng, Agropyron cristatum, Heteropappus altaicus (Willd.) Novopokr as dominated species		Herbaceous	Grassland	AMF	0	4	g m-2 yr-1	NH4NO3											umol m-2 S-1	2.59928			5	3.59567			5
563	P13	Peng et al	2017	Field	37 18 N	100 15 E	3290	0.08	387				4.9	33.4	61		Trenching		Stipa purpurea, Carex rigescens, Poa crymophila Keng, Agropyron cristatum, Heteropappus altaicus (Willd.) Novopokr as dominated species		Herbaceous	Grassland	AMF	0	4	g m-2 yr-1	NH4NO3											umol m-2 S-1	1.94946			5	2.00722			5
564	P13	Peng et al	2017	Field	37 18 N	100 15 E	3290	0.08	387				4.9	33.4	61		Trenching		Stipa purpurea, Carex rigescens, Poa crymophila Keng, Agropyron cristatum, Heteropappus altaicus (Willd.) Novopokr as dominated species		Herbaceous	Grassland	AMF	0	4	g m-2 yr-1	NH4NO3											umol m-2 S-1	0.88087			5	1.58845			5
565	P13	Peng et al	2017	Field	37 18 N	100 15 E	3290	0.08	387				4.9	33.4	61		Trenching		Stipa purpurea, Carex rigescens, Poa crymophila Keng, Agropyron cristatum, Heteropappus altaicus (Willd.) Novopokr as dominated species		Herbaceous	Grassland	AMF	0	4	g m-2 yr-1	NH4NO3											umol m-2 S-1	0.6787			5	1.19856			5
566	P13	Peng et al	2017	Field	37 18 N	100 15 E	3290	0.08	387				4.9	33.4	61		Trenching		Stipa purpurea, Carex rigescens, Poa crymophila Keng, Agropyron cristatum, Heteropappus altaicus (Willd.) Novopokr as dominated species		Herbaceous	Grassland	AMF	0	4	g m-2 yr-1	NH4NO3											umol m-2 S-1	0.38989			5	0.57762			5
567	P13	Peng et al	2017	Field	37 18 N	100 15 E	3290	0.08	387				4.9	33.4	61		Trenching		Stipa purpurea, Carex rigescens, Poa crymophila Keng, Agropyron cristatum, Heteropappus altaicus (Willd.) Novopokr as dominated species		Herbaceous	Grassland	AMF	0	8	g m-2 yr-1	NH4NO3											umol m-2 S-1	0.27437			5	0.64982			5
568	P13	Peng et al	2017	Field	37 18 N	100 15 E	3290	0.08	387				4.9	33.4	61		Trenching		Stipa purpurea, Carex rigescens, Poa crymophila Keng, Agropyron cristatum, Heteropappus altaicus (Willd.) Novopokr as dominated species		Herbaceous	Grassland	AMF	0	8	g m-2 yr-1	NH4NO3											umol m-2 S-1	0.18773			5	0.36101			5
569	P13	Peng et al	2017	Field	37 18 N	100 15 E	3290	0.08	387				4.9	33.4	61		Trenching		Stipa purpurea, Carex rigescens, Poa crymophila Keng, Agropyron cristatum, Heteropappus altaicus (Willd.) Novopokr as dominated species		Herbaceous	Grassland	AMF	0	8	g m-2 yr-1	NH4NO3											umol m-2 S-1	0.44765			5	1.15523			5
570	P13	Peng et al	2017	Field	37 18 N	100 15 E	3290	0.08	387				4.9	33.4	61		Trenching		Stipa purpurea, Carex rigescens, Poa crymophila Keng, Agropyron cristatum, Heteropappus altaicus (Willd.) Novopokr as dominated species		Herbaceous	Grassland	AMF	0	8	g m-2 yr-1	NH4NO3											umol m-2 S-1	1.54513			5	2.36823			5
571	P13	Peng et al	2017	Field	37 18 N	100 15 E	3290	0.08	387				4.9	33.4	61		Trenching		Stipa purpurea, Carex rigescens, Poa crymophila Keng, Agropyron cristatum, Heteropappus altaicus (Willd.) Novopokr as dominated species		Herbaceous	Grassland	AMF	0	8	g m-2 yr-1	NH4NO3											umol m-2 S-1	0.99639			5	3.63899			5
572	P13	Peng et al	2017	Field	37 18 N	100 15 E	3290	0.08	387				4.9	33.4	61		Trenching		Stipa purpurea, Carex rigescens, Poa crymophila Keng, Agropyron cristatum, Heteropappus altaicus (Willd.) Novopokr as dominated species		Herbaceous	Grassland	AMF	0	8	g m-2 yr-1	NH4NO3											umol m-2 S-1	2.00722			5	3.52347			5
573	P13	Peng et al	2017	Field	37 18 N	100 15 E	3290	0.08	387				4.9	33.4	61		Trenching		Stipa purpurea, Carex rigescens, Poa crymophila Keng, Agropyron cristatum, Heteropappus altaicus (Willd.) Novopokr as dominated species		Herbaceous	Grassland	AMF	0	8	g m-2 yr-1	NH4NO3											umol m-2 S-1	1.61733			5	3.30686			5
574	P13	Peng et al	2017	Field	37 18 N	100 15 E	3290	0.08	387				4.9	33.4	61		Trenching		Stipa purpurea, Carex rigescens, Poa crymophila Keng, Agropyron cristatum, Heteropappus altaicus (Willd.) Novopokr as dominated species		Herbaceous	Grassland	AMF	0	8	g m-2 yr-1	NH4NO3											umol m-2 S-1	1.93502			5	3.75451			5
575	P13	Peng et al	2017	Field	37 18 N	100 15 E	3290	0.08	387				4.9	33.4	61		Trenching		Stipa purpurea, Carex rigescens, Poa crymophila Keng, Agropyron cristatum, Heteropappus altaicus (Willd.) Novopokr as dominated species		Herbaceous	Grassland	AMF	0	8	g m-2 yr-1	NH4NO3											umol m-2 S-1	2.59928			5	3.3213			5
576	P13	Peng et al	2017	Field	37 18 N	100 15 E	3290	0.08	387				4.9	33.4	61		Trenching		Stipa purpurea, Carex rigescens, Poa crymophila Keng, Agropyron cristatum, Heteropappus altaicus (Willd.) Novopokr as dominated species		Herbaceous	Grassland	AMF	0	8	g m-2 yr-1	NH4NO3											umol m-2 S-1	1.94946			5	1.97834			5
577	P13	Peng et al	2017	Field	37 18 N	100 15 E	3290	0.08	387				4.9	33.4	61		Trenching		Stipa purpurea, Carex rigescens, Poa crymophila Keng, Agropyron cristatum, Heteropappus altaicus (Willd.) Novopokr as dominated species		Herbaceous	Grassland	AMF	0	8	g m-2 yr-1	NH4NO3											umol m-2 S-1	0.88087			5	1.79061			5
578	P13	Peng et al	2017	Field	37 18 N	100 15 E	3290	0.08	387				4.9	33.4	61		Trenching		Stipa purpurea, Carex rigescens, Poa crymophila Keng, Agropyron cristatum, Heteropappus altaicus (Willd.) Novopokr as dominated species		Herbaceous	Grassland	AMF	0	8	g m-2 yr-1	NH4NO3											umol m-2 S-1	0.6787			5	1.24188			5
579	P13	Peng et al	2017	Field	37 18 N	100 15 E	3290	0.08	387				4.9	33.4	61		Trenching		Stipa purpurea, Carex rigescens, Poa crymophila Keng, Agropyron cristatum, Heteropappus altaicus (Willd.) Novopokr as dominated species		Herbaceous	Grassland	AMF	0	8	g m-2 yr-1	NH4NO3											umol m-2 S-1	0.38989			5	0.56318			5
580	P13	Peng et al	2017	Field	37 18 N	100 15 E	3290	0.08	387				4.9	33.4	61		Trenching		Stipa purpurea, Carex rigescens, Poa crymophila Keng, Agropyron cristatum, Heteropappus altaicus (Willd.) Novopokr as dominated species		Herbaceous	Grassland	AMF	0	16	g m-2 yr-1	NH4NO3											umol m-2 S-1	0.27437			5	0.38989			5
581	P13	Peng et al	2017	Field	37 18 N	100 15 E	3290	0.08	387				4.9	33.4	61		Trenching		Stipa purpurea, Carex rigescens, Poa crymophila Keng, Agropyron cristatum, Heteropappus altaicus (Willd.) Novopokr as dominated species		Herbaceous	Grassland	AMF	0	16	g m-2 yr-1	NH4NO3											umol m-2 S-1	0.18773			5	0.34657			5
582	P13	Peng et al	2017	Field	37 18 N	100 15 E	3290	0.08	387				4.9	33.4	61		Trenching		Stipa purpurea, Carex rigescens, Poa crymophila Keng, Agropyron cristatum, Heteropappus altaicus (Willd.) Novopokr as dominated species		Herbaceous	Grassland	AMF	0	16	g m-2 yr-1	NH4NO3											umol m-2 S-1	0.44765			5	1.09747			5
583	P13	Peng et al	2017	Field	37 18 N	100 15 E	3290	0.08	387				4.9	33.4	61		Trenching		Stipa purpurea, Carex rigescens, Poa crymophila Keng, Agropyron cristatum, Heteropappus altaicus (Willd.) Novopokr as dominated species		Herbaceous	Grassland	AMF	0	16	g m-2 yr-1	NH4NO3											umol m-2 S-1	1.54513			5	2.15162			5
584	P13	Peng et al	2017	Field	37 18 N	100 15 E	3290	0.08	387				4.9	33.4	61		Trenching		Stipa purpurea, Carex rigescens, Poa crymophila Keng, Agropyron cristatum, Heteropappus altaicus (Willd.) Novopokr as dominated species		Herbaceous	Grassland	AMF	0	16	g m-2 yr-1	NH4NO3											umol m-2 S-1	0.99639			5	2.29603			5
585	P13	Peng et al	2017	Field	37 18 N	100 15 E	3290	0.08	387				4.9	33.4	61		Trenching		Stipa purpurea, Carex rigescens, Poa crymophila Keng, Agropyron cristatum, Heteropappus altaicus (Willd.) Novopokr as dominated species		Herbaceous	Grassland	AMF	0	16	g m-2 yr-1	NH4NO3											umol m-2 S-1	2.00722			5	2.22383			5
586	P13	Peng et al	2017	Field	37 18 N	100 15 E	3290	0.08	387				4.9	33.4	61		Trenching		Stipa purpurea, Carex rigescens, Poa crymophila Keng, Agropyron cristatum, Heteropappus altaicus (Willd.) Novopokr as dominated species		Herbaceous	Grassland	AMF	0	16	g m-2 yr-1	NH4NO3											umol m-2 S-1	1.61733			5	2.7148			5
587	P13	Peng et al	2017	Field	37 18 N	100 15 E	3290	0.08	387				4.9	33.4	61		Trenching		Stipa purpurea, Carex rigescens, Poa crymophila Keng, Agropyron cristatum, Heteropappus altaicus (Willd.) Novopokr as dominated species		Herbaceous	Grassland	AMF	0	16	g m-2 yr-1	NH4NO3											umol m-2 S-1	1.93502			5	3.55235			5
588	P13	Peng et al	2017	Field	37 18 N	100 15 E	3290	0.08	387				4.9	33.4	61		Trenching		Stipa purpurea, Carex rigescens, Poa crymophila Keng, Agropyron cristatum, Heteropappus altaicus (Willd.) Novopokr as dominated species		Herbaceous	Grassland	AMF	0	16	g m-2 yr-1	NH4NO3											umol m-2 S-1	2.59928			5	3.84116			5
589	P13	Peng et al	2017	Field	37 18 N	100 15 E	3290	0.08	387				4.9	33.4	61		Trenching		Stipa purpurea, Carex rigescens, Poa crymophila Keng, Agropyron cristatum, Heteropappus altaicus (Willd.) Novopokr as dominated species		Herbaceous	Grassland	AMF	0	16	g m-2 yr-1	NH4NO3											umol m-2 S-1	1.94946			5	2.70036			5
590	P13	Peng et al	2017	Field	37 18 N	100 15 E	3290	0.08	387				4.9	33.4	61		Trenching		Stipa purpurea, Carex rigescens, Poa crymophila Keng, Agropyron cristatum, Heteropappus altaicus (Willd.) Novopokr as dominated species		Herbaceous	Grassland	AMF	0	16	g m-2 yr-1	NH4NO3											umol m-2 S-1	0.88087			5	1.57401			5
591	P13	Peng et al	2017	Field	37 18 N	100 15 E	3290	0.08	387				4.9	33.4	61		Trenching		Stipa purpurea, Carex rigescens, Poa crymophila Keng, Agropyron cristatum, Heteropappus altaicus (Willd.) Novopokr as dominated species		Herbaceous	Grassland	AMF	0	16	g m-2 yr-1	NH4NO3											umol m-2 S-1	0.6787			5	1.34296			5
592	P13	Peng et al	2017	Field	37 18 N	100 15 E	3290	0.08	387				4.9	33.4	61		Trenching		Stipa purpurea, Carex rigescens, Poa crymophila Keng, Agropyron cristatum, Heteropappus altaicus (Willd.) Novopokr as dominated species		Herbaceous	Grassland	AMF	0	16	g m-2 yr-1	NH4NO3											umol m-2 S-1	0.38989			5	0.5343			5
593	P13	Peng et al	2017	Field	37 18 N	100 15 E	3290	0.08	387				4.9	33.4	61		Trenching		Stipa purpurea, Carex rigescens, Poa crymophila Keng, Agropyron cristatum, Heteropappus altaicus (Willd.) Novopokr as dominated species		Herbaceous	Grassland	AMF	0	24	g m-2 yr-1	NH4NO3											umol m-2 S-1	0.27437			5	0.25993			5
594	P13	Peng et al	2017	Field	37 18 N	100 15 E	3290	0.08	387				4.9	33.4	61		Trenching		Stipa purpurea, Carex rigescens, Poa crymophila Keng, Agropyron cristatum, Heteropappus altaicus (Willd.) Novopokr as dominated species		Herbaceous	Grassland	AMF	0	24	g m-2 yr-1	NH4NO3											umol m-2 S-1	0.18773			5	0.25993			5
595	P13	Peng et al	2017	Field	37 18 N	100 15 E	3290	0.08	387				4.9	33.4	61		Trenching		Stipa purpurea, Carex rigescens, Poa crymophila Keng, Agropyron cristatum, Heteropappus altaicus (Willd.) Novopokr as dominated species		Herbaceous	Grassland	AMF	0	24	g m-2 yr-1	NH4NO3											umol m-2 S-1	0.44765			5	1.27076			5
596	P13	Peng et al	2017	Field	37 18 N	100 15 E	3290	0.08	387				4.9	33.4	61		Trenching		Stipa purpurea, Carex rigescens, Poa crymophila Keng, Agropyron cristatum, Heteropappus altaicus (Willd.) Novopokr as dominated species		Herbaceous	Grassland	AMF	0	24	g m-2 yr-1	NH4NO3											umol m-2 S-1	1.54513			5	1.70397			5
597	P13	Peng et al	2017	Field	37 18 N	100 15 E	3290	0.08	387				4.9	33.4	61		Trenching		Stipa purpurea, Carex rigescens, Poa crymophila Keng, Agropyron cristatum, Heteropappus altaicus (Willd.) Novopokr as dominated species		Herbaceous	Grassland	AMF	0	24	g m-2 yr-1	NH4NO3											umol m-2 S-1	0.99639			5	2.61372			5
598	P13	Peng et al	2017	Field	37 18 N	100 15 E	3290	0.08	387				4.9	33.4	61		Trenching		Stipa purpurea, Carex rigescens, Poa crymophila Keng, Agropyron cristatum, Heteropappus altaicus (Willd.) Novopokr as dominated species		Herbaceous	Grassland	AMF	0	24	g m-2 yr-1	NH4NO3											umol m-2 S-1	2.00722			5	2.58484			5
599	P13	Peng et al	2017	Field	37 18 N	100 15 E	3290	0.08	387				4.9	33.4	61		Trenching		Stipa purpurea, Carex rigescens, Poa crymophila Keng, Agropyron cristatum, Heteropappus altaicus (Willd.) Novopokr as dominated species		Herbaceous	Grassland	AMF	0	24	g m-2 yr-1	NH4NO3											umol m-2 S-1	1.61733			5	2.33935			5
600	P13	Peng et al	2017	Field	37 18 N	100 15 E	3290	0.08	387				4.9	33.4	61		Trenching		Stipa purpurea, Carex rigescens, Poa crymophila Keng, Agropyron cristatum, Heteropappus altaicus (Willd.) Novopokr as dominated species		Herbaceous	Grassland	AMF	0	24	g m-2 yr-1	NH4NO3											umol m-2 S-1	1.93502			5	1.86282			5
601	P13	Peng et al	2017	Field	37 18 N	100 15 E	3290	0.08	387				4.9	33.4	61		Trenching		Stipa purpurea, Carex rigescens, Poa crymophila Keng, Agropyron cristatum, Heteropappus altaicus (Willd.) Novopokr as dominated species		Herbaceous	Grassland	AMF	0	24	g m-2 yr-1	NH4NO3											umol m-2 S-1	2.59928			5	2.55596			5
602	P13	Peng et al	2017	Field	37 18 N	100 15 E	3290	0.08	387				4.9	33.4	61		Trenching		Stipa purpurea, Carex rigescens, Poa crymophila Keng, Agropyron cristatum, Heteropappus altaicus (Willd.) Novopokr as dominated species		Herbaceous	Grassland	AMF	0	24	g m-2 yr-1	NH4NO3											umol m-2 S-1	1.94946			5	1.4296			5
603	P13	Peng et al	2017	Field	37 18 N	100 15 E	3290	0.08	387				4.9	33.4	61		Trenching		Stipa purpurea, Carex rigescens, Poa crymophila Keng, Agropyron cristatum, Heteropappus altaicus (Willd.) Novopokr as dominated species		Herbaceous	Grassland	AMF	0	24	g m-2 yr-1	NH4NO3											umol m-2 S-1	0.88087			5	1.67509			5
604	P13	Peng et al	2017	Field	37 18 N	100 15 E	3290	0.08	387				4.9	33.4	61		Trenching		Stipa purpurea, Carex rigescens, Poa crymophila Keng, Agropyron cristatum, Heteropappus altaicus (Willd.) Novopokr as dominated species		Herbaceous	Grassland	AMF	0	24	g m-2 yr-1	NH4NO3											umol m-2 S-1	0.6787			5	1.02527			5
605	P13	Peng et al	2017	Field	37 18 N	100 15 E	3290	0.08	387				4.9	33.4	61		Trenching		Stipa purpurea, Carex rigescens, Poa crymophila Keng, Agropyron cristatum, Heteropappus altaicus (Willd.) Novopokr as dominated species		Herbaceous	Grassland	AMF	0	24	g m-2 yr-1	NH4NO3											umol m-2 S-1	0.38989			5	0.76534			5
606	P13	Peng et al	2017	Field	37 18 N	100 15 E	3290	0.08	387				4.9	33.4	61		Trenching		Stipa purpurea, Carex rigescens, Poa crymophila Keng, Agropyron cristatum, Heteropappus altaicus (Willd.) Novopokr as dominated species		Herbaceous	Grassland	AMF	0	32	g m-2 yr-1	NH4NO3											umol m-2 S-1	0.27437			5	0.18773			5
607	P13	Peng et al	2017	Field	37 18 N	100 15 E	3290	0.08	387				4.9	33.4	61		Trenching		Stipa purpurea, Carex rigescens, Poa crymophila Keng, Agropyron cristatum, Heteropappus altaicus (Willd.) Novopokr as dominated species		Herbaceous	Grassland	AMF	0	32	g m-2 yr-1	NH4NO3											umol m-2 S-1	0.18773			5	0.21661			5
608	P13	Peng et al	2017	Field	37 18 N	100 15 E	3290	0.08	387				4.9	33.4	61		Trenching		Stipa purpurea, Carex rigescens, Poa crymophila Keng, Agropyron cristatum, Heteropappus altaicus (Willd.) Novopokr as dominated species		Herbaceous	Grassland	AMF	0	32	g m-2 yr-1	NH4NO3											umol m-2 S-1	0.44765			5	0.66426			5
609	P13	Peng et al	2017	Field	37 18 N	100 15 E	3290	0.08	387				4.9	33.4	61		Trenching		Stipa purpurea, Carex rigescens, Poa crymophila Keng, Agropyron cristatum, Heteropappus altaicus (Willd.) Novopokr as dominated species		Herbaceous	Grassland	AMF	0	32	g m-2 yr-1	NH4NO3											umol m-2 S-1	1.54513			5	2.19495			5
610	P13	Peng et al	2017	Field	37 18 N	100 15 E	3290	0.08	387				4.9	33.4	61		Trenching		Stipa purpurea, Carex rigescens, Poa crymophila Keng, Agropyron cristatum, Heteropappus altaicus (Willd.) Novopokr as dominated species		Herbaceous	Grassland	AMF	0	32	g m-2 yr-1	NH4NO3											umol m-2 S-1	0.99639			5	2.1083			5
611	P13	Peng et al	2017	Field	37 18 N	100 15 E	3290	0.08	387				4.9	33.4	61		Trenching		Stipa purpurea, Carex rigescens, Poa crymophila Keng, Agropyron cristatum, Heteropappus altaicus (Willd.) Novopokr as dominated species		Herbaceous	Grassland	AMF	0	32	g m-2 yr-1	NH4NO3											umol m-2 S-1	2.00722			5	1.63177			5
612	P13	Peng et al	2017	Field	37 18 N	100 15 E	3290	0.08	387				4.9	33.4	61		Trenching		Stipa purpurea, Carex rigescens, Poa crymophila Keng, Agropyron cristatum, Heteropappus altaicus (Willd.) Novopokr as dominated species		Herbaceous	Grassland	AMF	0	32	g m-2 yr-1	NH4NO3											umol m-2 S-1	1.61733			5	2.18051			5
613	P13	Peng et al	2017	Field	37 18 N	100 15 E	3290	0.08	387				4.9	33.4	61		Trenching		Stipa purpurea, Carex rigescens, Poa crymophila Keng, Agropyron cristatum, Heteropappus altaicus (Willd.) Novopokr as dominated species		Herbaceous	Grassland	AMF	0	32	g m-2 yr-1	NH4NO3											umol m-2 S-1	1.93502			5	2.00722			5
614	P13	Peng et al	2017	Field	37 18 N	100 15 E	3290	0.08	387				4.9	33.4	61		Trenching		Stipa purpurea, Carex rigescens, Poa crymophila Keng, Agropyron cristatum, Heteropappus altaicus (Willd.) Novopokr as dominated species		Herbaceous	Grassland	AMF	0	32	g m-2 yr-1	NH4NO3											umol m-2 S-1	2.59928			5	2.33935			5
615	P13	Peng et al	2017	Field	37 18 N	100 15 E	3290	0.08	387				4.9	33.4	61		Trenching		Stipa purpurea, Carex rigescens, Poa crymophila Keng, Agropyron cristatum, Heteropappus altaicus (Willd.) Novopokr as dominated species		Herbaceous	Grassland	AMF	0	32	g m-2 yr-1	NH4NO3											umol m-2 S-1	1.94946			5	1.53069			5
616	P13	Peng et al	2017	Field	37 18 N	100 15 E	3290	0.08	387				4.9	33.4	61		Trenching		Stipa purpurea, Carex rigescens, Poa crymophila Keng, Agropyron cristatum, Heteropappus altaicus (Willd.) Novopokr as dominated species		Herbaceous	Grassland	AMF	0	32	g m-2 yr-1	NH4NO3											umol m-2 S-1	0.88087			5	1.3574			5
617	P13	Peng et al	2017	Field	37 18 N	100 15 E	3290	0.08	387				4.9	33.4	61		Trenching		Stipa purpurea, Carex rigescens, Poa crymophila Keng, Agropyron cristatum, Heteropappus altaicus (Willd.) Novopokr as dominated species		Herbaceous	Grassland	AMF	0	32	g m-2 yr-1	NH4NO3											umol m-2 S-1	0.6787			5	1.02527			5
618	P13	Peng et al	2017	Field	37 18 N	100 15 E	3290	0.08	387				4.9	33.4	61		Trenching		Stipa purpurea, Carex rigescens, Poa crymophila Keng, Agropyron cristatum, Heteropappus altaicus (Willd.) Novopokr as dominated species		Herbaceous	Grassland	AMF	0	32	g m-2 yr-1	NH4NO3											umol m-2 S-1	0.38989			5	0.77978			5
619	P13	Peng et al	2017	Field	37 18 N	100 15 E	3290	0.08	387				4.9	33.4	61		Trenching		Stipa purpurea, Carex rigescens, Poa crymophila Keng, Agropyron cristatum, Heteropappus altaicus (Willd.) Novopokr as dominated species		Herbaceous	Grassland	AMF	0	1	g m-2 yr-1	NH4NO3											umol m-2 S-1	0.40433			5	0.50542			5
620	P13	Peng et al	2017	Field	37 18 N	100 15 E	3290	0.08	387				4.9	33.4	61		Trenching		Stipa purpurea, Carex rigescens, Poa crymophila Keng, Agropyron cristatum, Heteropappus altaicus (Willd.) Novopokr as dominated species		Herbaceous	Grassland	AMF	0	1	g m-2 yr-1	NH4NO3											umol m-2 S-1	0.0722			5	0.27437			5
621	P13	Peng et al	2017	Field	37 18 N	100 15 E	3290	0.08	387				4.9	33.4	61		Trenching		Stipa purpurea, Carex rigescens, Poa crymophila Keng, Agropyron cristatum, Heteropappus altaicus (Willd.) Novopokr as dominated species		Herbaceous	Grassland	AMF	0	1	g m-2 yr-1	NH4NO3											umol m-2 S-1	0.66426			5	1.31408			5
622	P13	Peng et al	2017	Field	37 18 N	100 15 E	3290	0.08	387				4.9	33.4	61		Trenching		Stipa purpurea, Carex rigescens, Poa crymophila Keng, Agropyron cristatum, Heteropappus altaicus (Willd.) Novopokr as dominated species		Herbaceous	Grassland	AMF	0	1	g m-2 yr-1	NH4NO3											umol m-2 S-1	1.4296			5	1.4296			5
623	P13	Peng et al	2017	Field	37 18 N	100 15 E	3290	0.08	387				4.9	33.4	61		Trenching		Stipa purpurea, Carex rigescens, Poa crymophila Keng, Agropyron cristatum, Heteropappus altaicus (Willd.) Novopokr as dominated species		Herbaceous	Grassland	AMF	0	1	g m-2 yr-1	NH4NO3											umol m-2 S-1	2.07942			5	2.16606			5
624	P13	Peng et al	2017	Field	37 18 N	100 15 E	3290	0.08	387				4.9	33.4	61		Trenching		Stipa purpurea, Carex rigescens, Poa crymophila Keng, Agropyron cristatum, Heteropappus altaicus (Willd.) Novopokr as dominated species		Herbaceous	Grassland	AMF	0	1	g m-2 yr-1	NH4NO3											umol m-2 S-1	2.07942			5	2.16606			5
625	P13	Peng et al	2017	Field	37 18 N	100 15 E	3290	0.08	387				4.9	33.4	61		Trenching		Stipa purpurea, Carex rigescens, Poa crymophila Keng, Agropyron cristatum, Heteropappus altaicus (Willd.) Novopokr as dominated species		Herbaceous	Grassland	AMF	0	1	g m-2 yr-1	NH4NO3											umol m-2 S-1	1.81949			5	1.18412			5
626	P13	Peng et al	2017	Field	37 18 N	100 15 E	3290	0.08	387				4.9	33.4	61		Trenching		Stipa purpurea, Carex rigescens, Poa crymophila Keng, Agropyron cristatum, Heteropappus altaicus (Willd.) Novopokr as dominated species		Herbaceous	Grassland	AMF	0	1	g m-2 yr-1	NH4NO3											umol m-2 S-1	2.33935			5	2.55596			5
627	P13	Peng et al	2017	Field	37 18 N	100 15 E	3290	0.08	387				4.9	33.4	61		Trenching		Stipa purpurea, Carex rigescens, Poa crymophila Keng, Agropyron cristatum, Heteropappus altaicus (Willd.) Novopokr as dominated species		Herbaceous	Grassland	AMF	0	1	g m-2 yr-1	NH4NO3											umol m-2 S-1	1.64621			5	1.29964			5
628	P13	Peng et al	2017	Field	37 18 N	100 15 E	3290	0.08	387				4.9	33.4	61		Trenching		Stipa purpurea, Carex rigescens, Poa crymophila Keng, Agropyron cristatum, Heteropappus altaicus (Willd.) Novopokr as dominated species		Herbaceous	Grassland	AMF	0	1	g m-2 yr-1	NH4NO3											umol m-2 S-1	0.93863			5	0.79422			5
629	P13	Peng et al	2017	Field	37 18 N	100 15 E	3290	0.08	387				4.9	33.4	61		Trenching		Stipa purpurea, Carex rigescens, Poa crymophila Keng, Agropyron cristatum, Heteropappus altaicus (Willd.) Novopokr as dominated species		Herbaceous	Grassland	AMF	0	1	g m-2 yr-1	NH4NO3											umol m-2 S-1	1.4296			5	0.83755			5
630	P13	Peng et al	2017	Field	37 18 N	100 15 E	3290	0.08	387				4.9	33.4	61		Trenching		Stipa purpurea, Carex rigescens, Poa crymophila Keng, Agropyron cristatum, Heteropappus altaicus (Willd.) Novopokr as dominated species		Herbaceous	Grassland	AMF	0	1	g m-2 yr-1	NH4NO3											umol m-2 S-1	0.93863			5	0.40433			5
631	P13	Peng et al	2017	Field	37 18 N	100 15 E	3290	0.08	387				4.9	33.4	61		Trenching		Stipa purpurea, Carex rigescens, Poa crymophila Keng, Agropyron cristatum, Heteropappus altaicus (Willd.) Novopokr as dominated species		Herbaceous	Grassland	AMF	0	1	g m-2 yr-1	NH4NO3											umol m-2 S-1	1.11191			5	0.98195			5
632	P13	Peng et al	2017	Field	37 18 N	100 15 E	3290	0.08	387				4.9	33.4	61		Trenching		Stipa purpurea, Carex rigescens, Poa crymophila Keng, Agropyron cristatum, Heteropappus altaicus (Willd.) Novopokr as dominated species		Herbaceous	Grassland	AMF	0	1	g m-2 yr-1	NH4NO3											umol m-2 S-1	0.62094			5	0.43321			5
633	P13	Peng et al	2017	Field	37 18 N	100 15 E	3290	0.08	387				4.9	33.4	61		Trenching		Stipa purpurea, Carex rigescens, Poa crymophila Keng, Agropyron cristatum, Heteropappus altaicus (Willd.) Novopokr as dominated species		Herbaceous	Grassland	AMF	0	1	g m-2 yr-1	NH4NO3											umol m-2 S-1	0.25993			5	0.43321			5
634	P13	Peng et al	2017	Field	37 18 N	100 15 E	3290	0.08	387				4.9	33.4	61		Trenching		Stipa purpurea, Carex rigescens, Poa crymophila Keng, Agropyron cristatum, Heteropappus altaicus (Willd.) Novopokr as dominated species		Herbaceous	Grassland	AMF	0	1	g m-2 yr-1	NH4NO3											umol m-2 S-1	0.25993			5	0.43321			5
635	P13	Peng et al	2017	Field	37 18 N	100 15 E	3290	0.08	387				4.9	33.4	61		Trenching		Stipa purpurea, Carex rigescens, Poa crymophila Keng, Agropyron cristatum, Heteropappus altaicus (Willd.) Novopokr as dominated species		Herbaceous	Grassland	AMF	0	2	g m-2 yr-1	NH4NO3											umol m-2 S-1	0.40433			5	0.30325			5
636	P13	Peng et al	2017	Field	37 18 N	100 15 E	3290	0.08	387				4.9	33.4	61		Trenching		Stipa purpurea, Carex rigescens, Poa crymophila Keng, Agropyron cristatum, Heteropappus altaicus (Willd.) Novopokr as dominated species		Herbaceous	Grassland	AMF	0	2	g m-2 yr-1	NH4NO3											umol m-2 S-1	0.0722			5	0.69314			5
637	P13	Peng et al	2017	Field	37 18 N	100 15 E	3290	0.08	387				4.9	33.4	61		Trenching		Stipa purpurea, Carex rigescens, Poa crymophila Keng, Agropyron cristatum, Heteropappus altaicus (Willd.) Novopokr as dominated species		Herbaceous	Grassland	AMF	0	2	g m-2 yr-1	NH4NO3											umol m-2 S-1	0.66426			5	1.02527			5
638	P13	Peng et al	2017	Field	37 18 N	100 15 E	3290	0.08	387				4.9	33.4	61		Trenching		Stipa purpurea, Carex rigescens, Poa crymophila Keng, Agropyron cristatum, Heteropappus altaicus (Willd.) Novopokr as dominated species		Herbaceous	Grassland	AMF	0	2	g m-2 yr-1	NH4NO3											umol m-2 S-1	1.4296			5	1.32852			5
639	P13	Peng et al	2017	Field	37 18 N	100 15 E	3290	0.08	387				4.9	33.4	61		Trenching		Stipa purpurea, Carex rigescens, Poa crymophila Keng, Agropyron cristatum, Heteropappus altaicus (Willd.) Novopokr as dominated species		Herbaceous	Grassland	AMF	0	2	g m-2 yr-1	NH4NO3											umol m-2 S-1	2.07942			5	2.00722			5
640	P13	Peng et al	2017	Field	37 18 N	100 15 E	3290	0.08	387				4.9	33.4	61		Trenching		Stipa purpurea, Carex rigescens, Poa crymophila Keng, Agropyron cristatum, Heteropappus altaicus (Willd.) Novopokr as dominated species		Herbaceous	Grassland	AMF	0	2	g m-2 yr-1	NH4NO3											umol m-2 S-1	2.07942			5	2.00722			5
641	P13	Peng et al	2017	Field	37 18 N	100 15 E	3290	0.08	387				4.9	33.4	61		Trenching		Stipa purpurea, Carex rigescens, Poa crymophila Keng, Agropyron cristatum, Heteropappus altaicus (Willd.) Novopokr as dominated species		Herbaceous	Grassland	AMF	0	2	g m-2 yr-1	NH4NO3											umol m-2 S-1	1.81949			5	1.81949			5
642	P13	Peng et al	2017	Field	37 18 N	100 15 E	3290	0.08	387				4.9	33.4	61		Trenching		Stipa purpurea, Carex rigescens, Poa crymophila Keng, Agropyron cristatum, Heteropappus altaicus (Willd.) Novopokr as dominated species		Herbaceous	Grassland	AMF	0	2	g m-2 yr-1	NH4NO3											umol m-2 S-1	2.33935			5	2.39711			5
643	P13	Peng et al	2017	Field	37 18 N	100 15 E	3290	0.08	387				4.9	33.4	61		Trenching		Stipa purpurea, Carex rigescens, Poa crymophila Keng, Agropyron cristatum, Heteropappus altaicus (Willd.) Novopokr as dominated species		Herbaceous	Grassland	AMF	0	2	g m-2 yr-1	NH4NO3											umol m-2 S-1	1.64621			5	0.98195			5
644	P13	Peng et al	2017	Field	37 18 N	100 15 E	3290	0.08	387				4.9	33.4	61		Trenching		Stipa purpurea, Carex rigescens, Poa crymophila Keng, Agropyron cristatum, Heteropappus altaicus (Willd.) Novopokr as dominated species		Herbaceous	Grassland	AMF	0	2	g m-2 yr-1	NH4NO3											umol m-2 S-1	0.93863			5	1.66065			5
645	P13	Peng et al	2017	Field	37 18 N	100 15 E	3290	0.08	387				4.9	33.4	61		Trenching		Stipa purpurea, Carex rigescens, Poa crymophila Keng, Agropyron cristatum, Heteropappus altaicus (Willd.) Novopokr as dominated species		Herbaceous	Grassland	AMF	0	2	g m-2 yr-1	NH4NO3											umol m-2 S-1	1.4296			5	1.03971			5
646	P13	Peng et al	2017	Field	37 18 N	100 15 E	3290	0.08	387				4.9	33.4	61		Trenching		Stipa purpurea, Carex rigescens, Poa crymophila Keng, Agropyron cristatum, Heteropappus altaicus (Willd.) Novopokr as dominated species		Herbaceous	Grassland	AMF	0	2	g m-2 yr-1	NH4NO3											umol m-2 S-1	0.93863			5	0.80866			5
647	P13	Peng et al	2017	Field	37 18 N	100 15 E	3290	0.08	387				4.9	33.4	61		Trenching		Stipa purpurea, Carex rigescens, Poa crymophila Keng, Agropyron cristatum, Heteropappus altaicus (Willd.) Novopokr as dominated species		Herbaceous	Grassland	AMF	0	2	g m-2 yr-1	NH4NO3											umol m-2 S-1	1.11191			5	1.44404			5
648	P13	Peng et al	2017	Field	37 18 N	100 15 E	3290	0.08	387				4.9	33.4	61		Trenching		Stipa purpurea, Carex rigescens, Poa crymophila Keng, Agropyron cristatum, Heteropappus altaicus (Willd.) Novopokr as dominated species		Herbaceous	Grassland	AMF	0	2	g m-2 yr-1	NH4NO3											umol m-2 S-1	0.62094			5	0.6787			5
649	P13	Peng et al	2017	Field	37 18 N	100 15 E	3290	0.08	387				4.9	33.4	61		Trenching		Stipa purpurea, Carex rigescens, Poa crymophila Keng, Agropyron cristatum, Heteropappus altaicus (Willd.) Novopokr as dominated species		Herbaceous	Grassland	AMF	0	2	g m-2 yr-1	NH4NO3											umol m-2 S-1	0.25993			5	0.33213			5
650	P13	Peng et al	2017	Field	37 18 N	100 15 E	3290	0.08	387				4.9	33.4	61		Trenching		Stipa purpurea, Carex rigescens, Poa crymophila Keng, Agropyron cristatum, Heteropappus altaicus (Willd.) Novopokr as dominated species		Herbaceous	Grassland	AMF	0	2	g m-2 yr-1	NH4NO3											umol m-2 S-1	0.25993			5	0.31769			5
651	P13	Peng et al	2017	Field	37 18 N	100 15 E	3290	0.08	387				4.9	33.4	61		Trenching		Stipa purpurea, Carex rigescens, Poa crymophila Keng, Agropyron cristatum, Heteropappus altaicus (Willd.) Novopokr as dominated species		Herbaceous	Grassland	AMF	0	4	g m-2 yr-1	NH4NO3											umol m-2 S-1	0.40433			5	0.38989			5
652	P13	Peng et al	2017	Field	37 18 N	100 15 E	3290	0.08	387				4.9	33.4	61		Trenching		Stipa purpurea, Carex rigescens, Poa crymophila Keng, Agropyron cristatum, Heteropappus altaicus (Willd.) Novopokr as dominated species		Herbaceous	Grassland	AMF	0	4	g m-2 yr-1	NH4NO3											umol m-2 S-1	0.0722			5	0.11552			5
653	P13	Peng et al	2017	Field	37 18 N	100 15 E	3290	0.08	387				4.9	33.4	61		Trenching		Stipa purpurea, Carex rigescens, Poa crymophila Keng, Agropyron cristatum, Heteropappus altaicus (Willd.) Novopokr as dominated species		Herbaceous	Grassland	AMF	0	4	g m-2 yr-1	NH4NO3											umol m-2 S-1	0.66426			5	1.2852			5
654	P13	Peng et al	2017	Field	37 18 N	100 15 E	3290	0.08	387				4.9	33.4	61		Trenching		Stipa purpurea, Carex rigescens, Poa crymophila Keng, Agropyron cristatum, Heteropappus altaicus (Willd.) Novopokr as dominated species		Herbaceous	Grassland	AMF	0	4	g m-2 yr-1	NH4NO3											umol m-2 S-1	1.4296			5	1.64621			5
655	P13	Peng et al	2017	Field	37 18 N	100 15 E	3290	0.08	387				4.9	33.4	61		Trenching		Stipa purpurea, Carex rigescens, Poa crymophila Keng, Agropyron cristatum, Heteropappus altaicus (Willd.) Novopokr as dominated species		Herbaceous	Grassland	AMF	0	4	g m-2 yr-1	NH4NO3											umol m-2 S-1	2.07942			5	1.79061			5
656	P13	Peng et al	2017	Field	37 18 N	100 15 E	3290	0.08	387				4.9	33.4	61		Trenching		Stipa purpurea, Carex rigescens, Poa crymophila Keng, Agropyron cristatum, Heteropappus altaicus (Willd.) Novopokr as dominated species		Herbaceous	Grassland	AMF	0	4	g m-2 yr-1	NH4NO3											umol m-2 S-1	2.07942			5	1.81949			5
657	P13	Peng et al	2017	Field	37 18 N	100 15 E	3290	0.08	387				4.9	33.4	61		Trenching		Stipa purpurea, Carex rigescens, Poa crymophila Keng, Agropyron cristatum, Heteropappus altaicus (Willd.) Novopokr as dominated species		Herbaceous	Grassland	AMF	0	4	g m-2 yr-1	NH4NO3											umol m-2 S-1	1.81949			5	1.61733			5
658	P13	Peng et al	2017	Field	37 18 N	100 15 E	3290	0.08	387				4.9	33.4	61		Trenching		Stipa purpurea, Carex rigescens, Poa crymophila Keng, Agropyron cristatum, Heteropappus altaicus (Willd.) Novopokr as dominated species		Herbaceous	Grassland	AMF	0	4	g m-2 yr-1	NH4NO3											umol m-2 S-1	2.33935			5	2.22383			5
659	P13	Peng et al	2017	Field	37 18 N	100 15 E	3290	0.08	387				4.9	33.4	61		Trenching		Stipa purpurea, Carex rigescens, Poa crymophila Keng, Agropyron cristatum, Heteropappus altaicus (Willd.) Novopokr as dominated species		Herbaceous	Grassland	AMF	0	4	g m-2 yr-1	NH4NO3											umol m-2 S-1	1.64621			5	1.51625			5
660	P13	Peng et al	2017	Field	37 18 N	100 15 E	3290	0.08	387				4.9	33.4	61		Trenching		Stipa purpurea, Carex rigescens, Poa crymophila Keng, Agropyron cristatum, Heteropappus altaicus (Willd.) Novopokr as dominated species		Herbaceous	Grassland	AMF	0	4	g m-2 yr-1	NH4NO3											umol m-2 S-1	0.93863			5	1.37184			5
661	P13	Peng et al	2017	Field	37 18 N	100 15 E	3290	0.08	387				4.9	33.4	61		Trenching		Stipa purpurea, Carex rigescens, Poa crymophila Keng, Agropyron cristatum, Heteropappus altaicus (Willd.) Novopokr as dominated species		Herbaceous	Grassland	AMF	0	4	g m-2 yr-1	NH4NO3											umol m-2 S-1	1.4296			5	0.69314			5
662	P13	Peng et al	2017	Field	37 18 N	100 15 E	3290	0.08	387				4.9	33.4	61		Trenching		Stipa purpurea, Carex rigescens, Poa crymophila Keng, Agropyron cristatum, Heteropappus altaicus (Willd.) Novopokr as dominated species		Herbaceous	Grassland	AMF	0	4	g m-2 yr-1	NH4NO3											umol m-2 S-1	0.93863			5	0.46209			5
663	P13	Peng et al	2017	Field	37 18 N	100 15 E	3290	0.08	387				4.9	33.4	61		Trenching		Stipa purpurea, Carex rigescens, Poa crymophila Keng, Agropyron cristatum, Heteropappus altaicus (Willd.) Novopokr as dominated species		Herbaceous	Grassland	AMF	0	4	g m-2 yr-1	NH4NO3											umol m-2 S-1	1.11191			5	0.86643			5
664	P13	Peng et al	2017	Field	37 18 N	100 15 E	3290	0.08	387				4.9	33.4	61		Trenching		Stipa purpurea, Carex rigescens, Poa crymophila Keng, Agropyron cristatum, Heteropappus altaicus (Willd.) Novopokr as dominated species		Herbaceous	Grassland	AMF	0	4	g m-2 yr-1	NH4NO3											umol m-2 S-1	0.62094			5	0.76534			5
665	P13	Peng et al	2017	Field	37 18 N	100 15 E	3290	0.08	387				4.9	33.4	61		Trenching		Stipa purpurea, Carex rigescens, Poa crymophila Keng, Agropyron cristatum, Heteropappus altaicus (Willd.) Novopokr as dominated species		Herbaceous	Grassland	AMF	0	4	g m-2 yr-1	NH4NO3											umol m-2 S-1	0.25993			5	0.24549			5
666	P13	Peng et al	2017	Field	37 18 N	100 15 E	3290	0.08	387				4.9	33.4	61		Trenching		Stipa purpurea, Carex rigescens, Poa crymophila Keng, Agropyron cristatum, Heteropappus altaicus (Willd.) Novopokr as dominated species		Herbaceous	Grassland	AMF	0	4	g m-2 yr-1	NH4NO3											umol m-2 S-1	0.25993			5	0.23105			5
667	P13	Peng et al	2017	Field	37 18 N	100 15 E	3290	0.08	387				4.9	33.4	61		Trenching		Stipa purpurea, Carex rigescens, Poa crymophila Keng, Agropyron cristatum, Heteropappus altaicus (Willd.) Novopokr as dominated species		Herbaceous	Grassland	AMF	0	8	g m-2 yr-1	NH4NO3											umol m-2 S-1	0.40433			5	0.15884			5
668	P13	Peng et al	2017	Field	37 18 N	100 15 E	3290	0.08	387				4.9	33.4	61		Trenching		Stipa purpurea, Carex rigescens, Poa crymophila Keng, Agropyron cristatum, Heteropappus altaicus (Willd.) Novopokr as dominated species		Herbaceous	Grassland	AMF	0	8	g m-2 yr-1	NH4NO3											umol m-2 S-1	0.0722			5	0.34657			5
669	P13	Peng et al	2017	Field	37 18 N	100 15 E	3290	0.08	387				4.9	33.4	61		Trenching		Stipa purpurea, Carex rigescens, Poa crymophila Keng, Agropyron cristatum, Heteropappus altaicus (Willd.) Novopokr as dominated species		Herbaceous	Grassland	AMF	0	8	g m-2 yr-1	NH4NO3											umol m-2 S-1	0.66426			5	2.0361			5
670	P13	Peng et al	2017	Field	37 18 N	100 15 E	3290	0.08	387				4.9	33.4	61		Trenching		Stipa purpurea, Carex rigescens, Poa crymophila Keng, Agropyron cristatum, Heteropappus altaicus (Willd.) Novopokr as dominated species		Herbaceous	Grassland	AMF	0	8	g m-2 yr-1	NH4NO3											umol m-2 S-1	1.4296			5	2.13718			5
671	P13	Peng et al	2017	Field	37 18 N	100 15 E	3290	0.08	387				4.9	33.4	61		Trenching		Stipa purpurea, Carex rigescens, Poa crymophila Keng, Agropyron cristatum, Heteropappus altaicus (Willd.) Novopokr as dominated species		Herbaceous	Grassland	AMF	0	8	g m-2 yr-1	NH4NO3											umol m-2 S-1	2.07942			5	3.53791			5
672	P13	Peng et al	2017	Field	37 18 N	100 15 E	3290	0.08	387				4.9	33.4	61		Trenching		Stipa purpurea, Carex rigescens, Poa crymophila Keng, Agropyron cristatum, Heteropappus altaicus (Willd.) Novopokr as dominated species		Herbaceous	Grassland	AMF	0	8	g m-2 yr-1	NH4NO3											umol m-2 S-1	2.07942			5	3.52347			5
673	P13	Peng et al	2017	Field	37 18 N	100 15 E	3290	0.08	387				4.9	33.4	61		Trenching		Stipa purpurea, Carex rigescens, Poa crymophila Keng, Agropyron cristatum, Heteropappus altaicus (Willd.) Novopokr as dominated species		Herbaceous	Grassland	AMF	0	8	g m-2 yr-1	NH4NO3											umol m-2 S-1	1.81949			5	2.97473			5
674	P13	Peng et al	2017	Field	37 18 N	100 15 E	3290	0.08	387				4.9	33.4	61		Trenching		Stipa purpurea, Carex rigescens, Poa crymophila Keng, Agropyron cristatum, Heteropappus altaicus (Willd.) Novopokr as dominated species		Herbaceous	Grassland	AMF	0	8	g m-2 yr-1	NH4NO3											umol m-2 S-1	2.33935			5	4.10108			5
675	P13	Peng et al	2017	Field	37 18 N	100 15 E	3290	0.08	387				4.9	33.4	61		Trenching		Stipa purpurea, Carex rigescens, Poa crymophila Keng, Agropyron cristatum, Heteropappus altaicus (Willd.) Novopokr as dominated species		Herbaceous	Grassland	AMF	0	8	g m-2 yr-1	NH4NO3											umol m-2 S-1	1.64621			5	1.50181			5
676	P13	Peng et al	2017	Field	37 18 N	100 15 E	3290	0.08	387				4.9	33.4	61		Trenching		Stipa purpurea, Carex rigescens, Poa crymophila Keng, Agropyron cristatum, Heteropappus altaicus (Willd.) Novopokr as dominated species		Herbaceous	Grassland	AMF	0	8	g m-2 yr-1	NH4NO3											umol m-2 S-1	0.93863			5	1.81949			5
677	P13	Peng et al	2017	Field	37 18 N	100 15 E	3290	0.08	387				4.9	33.4	61		Trenching		Stipa purpurea, Carex rigescens, Poa crymophila Keng, Agropyron cristatum, Heteropappus altaicus (Willd.) Novopokr as dominated species		Herbaceous	Grassland	AMF	0	8	g m-2 yr-1	NH4NO3											umol m-2 S-1	1.4296			5	1.37184			5
678	P13	Peng et al	2017	Field	37 18 N	100 15 E	3290	0.08	387				4.9	33.4	61		Trenching		Stipa purpurea, Carex rigescens, Poa crymophila Keng, Agropyron cristatum, Heteropappus altaicus (Willd.) Novopokr as dominated species		Herbaceous	Grassland	AMF	0	8	g m-2 yr-1	NH4NO3											umol m-2 S-1	0.93863			5	0.98195			5
679	P13	Peng et al	2017	Field	37 18 N	100 15 E	3290	0.08	387				4.9	33.4	61		Trenching		Stipa purpurea, Carex rigescens, Poa crymophila Keng, Agropyron cristatum, Heteropappus altaicus (Willd.) Novopokr as dominated species		Herbaceous	Grassland	AMF	0	8	g m-2 yr-1	NH4NO3											umol m-2 S-1	1.11191			5	1.61733			5
680	P13	Peng et al	2017	Field	37 18 N	100 15 E	3290	0.08	387				4.9	33.4	61		Trenching		Stipa purpurea, Carex rigescens, Poa crymophila Keng, Agropyron cristatum, Heteropappus altaicus (Willd.) Novopokr as dominated species		Herbaceous	Grassland	AMF	0	8	g m-2 yr-1	NH4NO3											umol m-2 S-1	0.62094			5	0.85199			5
681	P13	Peng et al	2017	Field	37 18 N	100 15 E	3290	0.08	387				4.9	33.4	61		Trenching		Stipa purpurea, Carex rigescens, Poa crymophila Keng, Agropyron cristatum, Heteropappus altaicus (Willd.) Novopokr as dominated species		Herbaceous	Grassland	AMF	0	8	g m-2 yr-1	NH4NO3											umol m-2 S-1	0.25993			5	0.5343			5
682	P13	Peng et al	2017	Field	37 18 N	100 15 E	3290	0.08	387				4.9	33.4	61		Trenching		Stipa purpurea, Carex rigescens, Poa crymophila Keng, Agropyron cristatum, Heteropappus altaicus (Willd.) Novopokr as dominated species		Herbaceous	Grassland	AMF	0	8	g m-2 yr-1	NH4NO3											umol m-2 S-1	0.25993			5	0.40433			5
683	P13	Peng et al	2017	Field	37 18 N	100 15 E	3290	0.08	387				4.9	33.4	61		Trenching		Stipa purpurea, Carex rigescens, Poa crymophila Keng, Agropyron cristatum, Heteropappus altaicus (Willd.) Novopokr as dominated species		Herbaceous	Grassland	AMF	0	16	g m-2 yr-1	NH4NO3											umol m-2 S-1	0.40433			5	0.25993			5
684	P13	Peng et al	2017	Field	37 18 N	100 15 E	3290	0.08	387				4.9	33.4	61		Trenching		Stipa purpurea, Carex rigescens, Poa crymophila Keng, Agropyron cristatum, Heteropappus altaicus (Willd.) Novopokr as dominated species		Herbaceous	Grassland	AMF	0	16	g m-2 yr-1	NH4NO3											umol m-2 S-1	0.0722			5	0.34657			5
685	P13	Peng et al	2017	Field	37 18 N	100 15 E	3290	0.08	387				4.9	33.4	61		Trenching		Stipa purpurea, Carex rigescens, Poa crymophila Keng, Agropyron cristatum, Heteropappus altaicus (Willd.) Novopokr as dominated species		Herbaceous	Grassland	AMF	0	16	g m-2 yr-1	NH4NO3											umol m-2 S-1	0.66426			5	1.47292			5
686	P13	Peng et al	2017	Field	37 18 N	100 15 E	3290	0.08	387				4.9	33.4	61		Trenching		Stipa purpurea, Carex rigescens, Poa crymophila Keng, Agropyron cristatum, Heteropappus altaicus (Willd.) Novopokr as dominated species		Herbaceous	Grassland	AMF	0	16	g m-2 yr-1	NH4NO3											umol m-2 S-1	1.4296			5	1.68953			5
687	P13	Peng et al	2017	Field	37 18 N	100 15 E	3290	0.08	387				4.9	33.4	61		Trenching		Stipa purpurea, Carex rigescens, Poa crymophila Keng, Agropyron cristatum, Heteropappus altaicus (Willd.) Novopokr as dominated species		Herbaceous	Grassland	AMF	0	16	g m-2 yr-1	NH4NO3											umol m-2 S-1	2.07942			5	2.32491			5
688	P13	Peng et al	2017	Field	37 18 N	100 15 E	3290	0.08	387				4.9	33.4	61		Trenching		Stipa purpurea, Carex rigescens, Poa crymophila Keng, Agropyron cristatum, Heteropappus altaicus (Willd.) Novopokr as dominated species		Herbaceous	Grassland	AMF	0	16	g m-2 yr-1	NH4NO3											umol m-2 S-1	2.07942			5	2.33935			5
689	P13	Peng et al	2017	Field	37 18 N	100 15 E	3290	0.08	387				4.9	33.4	61		Trenching		Stipa purpurea, Carex rigescens, Poa crymophila Keng, Agropyron cristatum, Heteropappus altaicus (Willd.) Novopokr as dominated species		Herbaceous	Grassland	AMF	0	16	g m-2 yr-1	NH4NO3											umol m-2 S-1	1.81949			5	2.49819			5
690	P13	Peng et al	2017	Field	37 18 N	100 15 E	3290	0.08	387				4.9	33.4	61		Trenching		Stipa purpurea, Carex rigescens, Poa crymophila Keng, Agropyron cristatum, Heteropappus altaicus (Willd.) Novopokr as dominated species		Herbaceous	Grassland	AMF	0	16	g m-2 yr-1	NH4NO3											umol m-2 S-1	2.33935			5	2.787			5
691	P13	Peng et al	2017	Field	37 18 N	100 15 E	3290	0.08	387				4.9	33.4	61		Trenching		Stipa purpurea, Carex rigescens, Poa crymophila Keng, Agropyron cristatum, Heteropappus altaicus (Willd.) Novopokr as dominated species		Herbaceous	Grassland	AMF	0	16	g m-2 yr-1	NH4NO3											umol m-2 S-1	1.64621			5	1.50181			5
692	P13	Peng et al	2017	Field	37 18 N	100 15 E	3290	0.08	387				4.9	33.4	61		Trenching		Stipa purpurea, Carex rigescens, Poa crymophila Keng, Agropyron cristatum, Heteropappus altaicus (Willd.) Novopokr as dominated species		Herbaceous	Grassland	AMF	0	16	g m-2 yr-1	NH4NO3											umol m-2 S-1	0.93863			5	1.48736			5
693	P13	Peng et al	2017	Field	37 18 N	100 15 E	3290	0.08	387				4.9	33.4	61		Trenching		Stipa purpurea, Carex rigescens, Poa crymophila Keng, Agropyron cristatum, Heteropappus altaicus (Willd.) Novopokr as dominated species		Herbaceous	Grassland	AMF	0	16	g m-2 yr-1	NH4NO3											umol m-2 S-1	1.4296			5	1.15523			5
694	P13	Peng et al	2017	Field	37 18 N	100 15 E	3290	0.08	387				4.9	33.4	61		Trenching		Stipa purpurea, Carex rigescens, Poa crymophila Keng, Agropyron cristatum, Heteropappus altaicus (Willd.) Novopokr as dominated species		Herbaceous	Grassland	AMF	0	16	g m-2 yr-1	NH4NO3											umol m-2 S-1	0.93863			5	0.96751			5
695	P13	Peng et al	2017	Field	37 18 N	100 15 E	3290	0.08	387				4.9	33.4	61		Trenching		Stipa purpurea, Carex rigescens, Poa crymophila Keng, Agropyron cristatum, Heteropappus altaicus (Willd.) Novopokr as dominated species		Herbaceous	Grassland	AMF	0	16	g m-2 yr-1	NH4NO3											umol m-2 S-1	1.11191			5	1.24188			5
696	P13	Peng et al	2017	Field	37 18 N	100 15 E	3290	0.08	387				4.9	33.4	61		Trenching		Stipa purpurea, Carex rigescens, Poa crymophila Keng, Agropyron cristatum, Heteropappus altaicus (Willd.) Novopokr as dominated species		Herbaceous	Grassland	AMF	0	16	g m-2 yr-1	NH4NO3											umol m-2 S-1	0.62094			5	1.05415			5
697	P13	Peng et al	2017	Field	37 18 N	100 15 E	3290	0.08	387				4.9	33.4	61		Trenching		Stipa purpurea, Carex rigescens, Poa crymophila Keng, Agropyron cristatum, Heteropappus altaicus (Willd.) Novopokr as dominated species		Herbaceous	Grassland	AMF	0	16	g m-2 yr-1	NH4NO3											umol m-2 S-1	0.25993			5	0.5343			5
698	P13	Peng et al	2017	Field	37 18 N	100 15 E	3290	0.08	387				4.9	33.4	61		Trenching		Stipa purpurea, Carex rigescens, Poa crymophila Keng, Agropyron cristatum, Heteropappus altaicus (Willd.) Novopokr as dominated species		Herbaceous	Grassland	AMF	0	16	g m-2 yr-1	NH4NO3											umol m-2 S-1	0.25993			5	0.51986			5
699	P13	Peng et al	2017	Field	37 18 N	100 15 E	3290	0.08	387				4.9	33.4	61		Trenching		Stipa purpurea, Carex rigescens, Poa crymophila Keng, Agropyron cristatum, Heteropappus altaicus (Willd.) Novopokr as dominated species		Herbaceous	Grassland	AMF	0	24	g m-2 yr-1	NH4NO3											umol m-2 S-1	0.40433			5	0.1444			5
700	P13	Peng et al	2017	Field	37 18 N	100 15 E	3290	0.08	387				4.9	33.4	61		Trenching		Stipa purpurea, Carex rigescens, Poa crymophila Keng, Agropyron cristatum, Heteropappus altaicus (Willd.) Novopokr as dominated species		Herbaceous	Grassland	AMF	0	24	g m-2 yr-1	NH4NO3											umol m-2 S-1	0.0722			5	0.10108			5
701	P13	Peng et al	2017	Field	37 18 N	100 15 E	3290	0.08	387				4.9	33.4	61		Trenching		Stipa purpurea, Carex rigescens, Poa crymophila Keng, Agropyron cristatum, Heteropappus altaicus (Willd.) Novopokr as dominated species		Herbaceous	Grassland	AMF	0	24	g m-2 yr-1	NH4NO3											umol m-2 S-1	0.66426			5	1.19856			5
702	P13	Peng et al	2017	Field	37 18 N	100 15 E	3290	0.08	387				4.9	33.4	61		Trenching		Stipa purpurea, Carex rigescens, Poa crymophila Keng, Agropyron cristatum, Heteropappus altaicus (Willd.) Novopokr as dominated species		Herbaceous	Grassland	AMF	0	24	g m-2 yr-1	NH4NO3											umol m-2 S-1	1.4296			5	1.2852			5
703	P13	Peng et al	2017	Field	37 18 N	100 15 E	3290	0.08	387				4.9	33.4	61		Trenching		Stipa purpurea, Carex rigescens, Poa crymophila Keng, Agropyron cristatum, Heteropappus altaicus (Willd.) Novopokr as dominated species		Herbaceous	Grassland	AMF	0	24	g m-2 yr-1	NH4NO3											umol m-2 S-1	2.07942			5	1.48736			5
704	P13	Peng et al	2017	Field	37 18 N	100 15 E	3290	0.08	387				4.9	33.4	61		Trenching		Stipa purpurea, Carex rigescens, Poa crymophila Keng, Agropyron cristatum, Heteropappus altaicus (Willd.) Novopokr as dominated species		Herbaceous	Grassland	AMF	0	24	g m-2 yr-1	NH4NO3											umol m-2 S-1	2.07942			5	1.45848			5
705	P13	Peng et al	2017	Field	37 18 N	100 15 E	3290	0.08	387				4.9	33.4	61		Trenching		Stipa purpurea, Carex rigescens, Poa crymophila Keng, Agropyron cristatum, Heteropappus altaicus (Willd.) Novopokr as dominated species		Herbaceous	Grassland	AMF	0	24	g m-2 yr-1	NH4NO3											umol m-2 S-1	1.81949			5	1.29964			5
706	P13	Peng et al	2017	Field	37 18 N	100 15 E	3290	0.08	387				4.9	33.4	61		Trenching		Stipa purpurea, Carex rigescens, Poa crymophila Keng, Agropyron cristatum, Heteropappus altaicus (Willd.) Novopokr as dominated species		Herbaceous	Grassland	AMF	0	24	g m-2 yr-1	NH4NO3											umol m-2 S-1	2.33935			5	1.41516			5
707	P13	Peng et al	2017	Field	37 18 N	100 15 E	3290	0.08	387				4.9	33.4	61		Trenching		Stipa purpurea, Carex rigescens, Poa crymophila Keng, Agropyron cristatum, Heteropappus altaicus (Willd.) Novopokr as dominated species		Herbaceous	Grassland	AMF	0	24	g m-2 yr-1	NH4NO3											umol m-2 S-1	1.64621			5	1.3574			5
708	P13	Peng et al	2017	Field	37 18 N	100 15 E	3290	0.08	387				4.9	33.4	61		Trenching		Stipa purpurea, Carex rigescens, Poa crymophila Keng, Agropyron cristatum, Heteropappus altaicus (Willd.) Novopokr as dominated species		Herbaceous	Grassland	AMF	0	24	g m-2 yr-1	NH4NO3											umol m-2 S-1	0.93863			5	1.16968			5
709	P13	Peng et al	2017	Field	37 18 N	100 15 E	3290	0.08	387				4.9	33.4	61		Trenching		Stipa purpurea, Carex rigescens, Poa crymophila Keng, Agropyron cristatum, Heteropappus altaicus (Willd.) Novopokr as dominated species		Herbaceous	Grassland	AMF	0	24	g m-2 yr-1	NH4NO3											umol m-2 S-1	1.4296			5	0.66426			5
710	P13	Peng et al	2017	Field	37 18 N	100 15 E	3290	0.08	387				4.9	33.4	61		Trenching		Stipa purpurea, Carex rigescens, Poa crymophila Keng, Agropyron cristatum, Heteropappus altaicus (Willd.) Novopokr as dominated species		Herbaceous	Grassland	AMF	0	24	g m-2 yr-1	NH4NO3											umol m-2 S-1	0.93863			5	0.43321			5
711	P13	Peng et al	2017	Field	37 18 N	100 15 E	3290	0.08	387				4.9	33.4	61		Trenching		Stipa purpurea, Carex rigescens, Poa crymophila Keng, Agropyron cristatum, Heteropappus altaicus (Willd.) Novopokr as dominated species		Herbaceous	Grassland	AMF	0	24	g m-2 yr-1	NH4NO3											umol m-2 S-1	1.11191			5	0.63538			5
712	P13	Peng et al	2017	Field	37 18 N	100 15 E	3290	0.08	387				4.9	33.4	61		Trenching		Stipa purpurea, Carex rigescens, Poa crymophila Keng, Agropyron cristatum, Heteropappus altaicus (Willd.) Novopokr as dominated species		Herbaceous	Grassland	AMF	0	24	g m-2 yr-1	NH4NO3											umol m-2 S-1	0.62094			5	0.50542			5
713	P13	Peng et al	2017	Field	37 18 N	100 15 E	3290	0.08	387				4.9	33.4	61		Trenching		Stipa purpurea, Carex rigescens, Poa crymophila Keng, Agropyron cristatum, Heteropappus altaicus (Willd.) Novopokr as dominated species		Herbaceous	Grassland	AMF	0	24	g m-2 yr-1	NH4NO3											umol m-2 S-1	0.25993			5	0.0722			5
714	P13	Peng et al	2017	Field	37 18 N	100 15 E	3290	0.08	387				4.9	33.4	61		Trenching		Stipa purpurea, Carex rigescens, Poa crymophila Keng, Agropyron cristatum, Heteropappus altaicus (Willd.) Novopokr as dominated species		Herbaceous	Grassland	AMF	0	24	g m-2 yr-1	NH4NO3											umol m-2 S-1	0.25993			5	0.08664			5
715	P13	Peng et al	2017	Field	37 18 N	100 15 E	3290	0.08	387				4.9	33.4	61		Trenching		Stipa purpurea, Carex rigescens, Poa crymophila Keng, Agropyron cristatum, Heteropappus altaicus (Willd.) Novopokr as dominated species		Herbaceous	Grassland	AMF	0	32	g m-2 yr-1	NH4NO3											umol m-2 S-1	0.40433			5	0.44765			5
716	P13	Peng et al	2017	Field	37 18 N	100 15 E	3290	0.08	387				4.9	33.4	61		Trenching		Stipa purpurea, Carex rigescens, Poa crymophila Keng, Agropyron cristatum, Heteropappus altaicus (Willd.) Novopokr as dominated species		Herbaceous	Grassland	AMF	0	32	g m-2 yr-1	NH4NO3											umol m-2 S-1	0.0722			5	0.27437			5
717	P13	Peng et al	2017	Field	37 18 N	100 15 E	3290	0.08	387				4.9	33.4	61		Trenching		Stipa purpurea, Carex rigescens, Poa crymophila Keng, Agropyron cristatum, Heteropappus altaicus (Willd.) Novopokr as dominated species		Herbaceous	Grassland	AMF	0	32	g m-2 yr-1	NH4NO3											umol m-2 S-1	0.66426			5	1.34296			5
718	P13	Peng et al	2017	Field	37 18 N	100 15 E	3290	0.08	387				4.9	33.4	61		Trenching		Stipa purpurea, Carex rigescens, Poa crymophila Keng, Agropyron cristatum, Heteropappus altaicus (Willd.) Novopokr as dominated species		Herbaceous	Grassland	AMF	0	32	g m-2 yr-1	NH4NO3											umol m-2 S-1	1.4296			5	1.51625			5
719	P13	Peng et al	2017	Field	37 18 N	100 15 E	3290	0.08	387				4.9	33.4	61		Trenching		Stipa purpurea, Carex rigescens, Poa crymophila Keng, Agropyron cristatum, Heteropappus altaicus (Willd.) Novopokr as dominated species		Herbaceous	Grassland	AMF	0	32	g m-2 yr-1	NH4NO3											umol m-2 S-1	2.07942			5	1.79061			5
720	P13	Peng et al	2017	Field	37 18 N	100 15 E	3290	0.08	387				4.9	33.4	61		Trenching		Stipa purpurea, Carex rigescens, Poa crymophila Keng, Agropyron cristatum, Heteropappus altaicus (Willd.) Novopokr as dominated species		Herbaceous	Grassland	AMF	0	32	g m-2 yr-1	NH4NO3											umol m-2 S-1	2.07942			5	1.77617			5
721	P13	Peng et al	2017	Field	37 18 N	100 15 E	3290	0.08	387				4.9	33.4	61		Trenching		Stipa purpurea, Carex rigescens, Poa crymophila Keng, Agropyron cristatum, Heteropappus altaicus (Willd.) Novopokr as dominated species		Herbaceous	Grassland	AMF	0	32	g m-2 yr-1	NH4NO3											umol m-2 S-1	1.81949			5	1.61733			5
722	P13	Peng et al	2017	Field	37 18 N	100 15 E	3290	0.08	387				4.9	33.4	61		Trenching		Stipa purpurea, Carex rigescens, Poa crymophila Keng, Agropyron cristatum, Heteropappus altaicus (Willd.) Novopokr as dominated species		Herbaceous	Grassland	AMF	0	32	g m-2 yr-1	NH4NO3											umol m-2 S-1	2.33935			5	2.41155			5
723	P13	Peng et al	2017	Field	37 18 N	100 15 E	3290	0.08	387				4.9	33.4	61		Trenching		Stipa purpurea, Carex rigescens, Poa crymophila Keng, Agropyron cristatum, Heteropappus altaicus (Willd.) Novopokr as dominated species		Herbaceous	Grassland	AMF	0	32	g m-2 yr-1	NH4NO3											umol m-2 S-1	1.64621			5	1.64621			5
724	P13	Peng et al	2017	Field	37 18 N	100 15 E	3290	0.08	387				4.9	33.4	61		Trenching		Stipa purpurea, Carex rigescens, Poa crymophila Keng, Agropyron cristatum, Heteropappus altaicus (Willd.) Novopokr as dominated species		Herbaceous	Grassland	AMF	0	32	g m-2 yr-1	NH4NO3											umol m-2 S-1	0.93863			5	1.25632			5
725	P13	Peng et al	2017	Field	37 18 N	100 15 E	3290	0.08	387				4.9	33.4	61		Trenching		Stipa purpurea, Carex rigescens, Poa crymophila Keng, Agropyron cristatum, Heteropappus altaicus (Willd.) Novopokr as dominated species		Herbaceous	Grassland	AMF	0	32	g m-2 yr-1	NH4NO3											umol m-2 S-1	1.4296			5	0.72202			5
726	P13	Peng et al	2017	Field	37 18 N	100 15 E	3290	0.08	387				4.9	33.4	61		Trenching		Stipa purpurea, Carex rigescens, Poa crymophila Keng, Agropyron cristatum, Heteropappus altaicus (Willd.) Novopokr as dominated species		Herbaceous	Grassland	AMF	0	32	g m-2 yr-1	NH4NO3											umol m-2 S-1	0.93863			5	0.66426			5
727	P13	Peng et al	2017	Field	37 18 N	100 15 E	3290	0.08	387				4.9	33.4	61		Trenching		Stipa purpurea, Carex rigescens, Poa crymophila Keng, Agropyron cristatum, Heteropappus altaicus (Willd.) Novopokr as dominated species		Herbaceous	Grassland	AMF	0	32	g m-2 yr-1	NH4NO3											umol m-2 S-1	1.11191			5	1.15523			5
728	P13	Peng et al	2017	Field	37 18 N	100 15 E	3290	0.08	387				4.9	33.4	61		Trenching		Stipa purpurea, Carex rigescens, Poa crymophila Keng, Agropyron cristatum, Heteropappus altaicus (Willd.) Novopokr as dominated species		Herbaceous	Grassland	AMF	0	32	g m-2 yr-1	NH4NO3											umol m-2 S-1	0.62094			5	0.62094			5
729	P13	Peng et al	2017	Field	37 18 N	100 15 E	3290	0.08	387				4.9	33.4	61		Trenching		Stipa purpurea, Carex rigescens, Poa crymophila Keng, Agropyron cristatum, Heteropappus altaicus (Willd.) Novopokr as dominated species		Herbaceous	Grassland	AMF	0	32	g m-2 yr-1	NH4NO3											umol m-2 S-1	0.25993			5	0.41877			5
730	P13	Peng et al	2017	Field	37 18 N	100 15 E	3290	0.08	387				4.9	33.4	61		Trenching		Stipa purpurea, Carex rigescens, Poa crymophila Keng, Agropyron cristatum, Heteropappus altaicus (Willd.) Novopokr as dominated species		Herbaceous	Grassland	AMF	0	32	g m-2 yr-1	NH4NO3											umol m-2 S-1	0.25993			5	0.41877			5
731	P13	Peng et al	2017	Field	37 18 N	100 15 E	3290	0.08	387				4.9	33.4	61		Trenching		Stipa purpurea, Carex rigescens, Poa crymophila Keng, Agropyron cristatum, Heteropappus altaicus (Willd.) Novopokr as dominated species		Herbaceous	Grassland	AMF	0	1	g m-2 yr-1	NH4NO3											umol m-2 S-1	1.2334	0.11399	0.254889	5	1.36609	0.26586	0.594481	5
732	P13	Peng et al	2017	Field	37 18 N	100 15 E	3290	0.08	387				4.9	33.4	61		Trenching		Stipa purpurea, Carex rigescens, Poa crymophila Keng, Agropyron cristatum, Heteropappus altaicus (Willd.) Novopokr as dominated species		Herbaceous	Grassland	AMF	0	2	g m-2 yr-1	NH4NO3											umol m-2 S-1	1.2334	0.11399	0.254889	5	1.80254	0.28481	0.636855	5
733	P13	Peng et al	2017	Field	37 18 N	100 15 E	3290	0.08	387				4.9	33.4	61		Trenching		Stipa purpurea, Carex rigescens, Poa crymophila Keng, Agropyron cristatum, Heteropappus altaicus (Willd.) Novopokr as dominated species		Herbaceous	Grassland	AMF	0	4	g m-2 yr-1	NH4NO3											umol m-2 S-1	1.2334	0.11399	0.254889	5	1.76405	0.39874	0.89161	5
734	P13	Peng et al	2017	Field	37 18 N	100 15 E	3290	0.08	387				4.9	33.4	61		Trenching		Stipa purpurea, Carex rigescens, Poa crymophila Keng, Agropyron cristatum, Heteropappus altaicus (Willd.) Novopokr as dominated species		Herbaceous	Grassland	AMF	0	8	g m-2 yr-1	NH4NO3											umol m-2 S-1	1.2334	0.11399	0.254889	5	2.08587	0.45567	1.01891	5
735	P13	Peng et al	2017	Field	37 18 N	100 15 E	3290	0.08	387				4.9	33.4	61		Trenching		Stipa purpurea, Carex rigescens, Poa crymophila Keng, Agropyron cristatum, Heteropappus altaicus (Willd.) Novopokr as dominated species		Herbaceous	Grassland	AMF	0	16	g m-2 yr-1	NH4NO3											umol m-2 S-1	1.2334	0.11399	0.254889	5	1.89397	0.26586	0.594481	5
736	P13	Peng et al	2017	Field	37 18 N	100 15 E	3290	0.08	387				4.9	33.4	61		Trenching		Stipa purpurea, Carex rigescens, Poa crymophila Keng, Agropyron cristatum, Heteropappus altaicus (Willd.) Novopokr as dominated species		Herbaceous	Grassland	AMF	0	24	g m-2 yr-1	NH4NO3											umol m-2 S-1	1.2334	0.11399	0.254889	5	1.51223	0.28478	0.636787	5
737	P13	Peng et al	2017	Field	37 18 N	100 15 E	3290	0.08	387				4.9	33.4	61		Trenching		Stipa purpurea, Carex rigescens, Poa crymophila Keng, Agropyron cristatum, Heteropappus altaicus (Willd.) Novopokr as dominated species		Herbaceous	Grassland	AMF	0	32	g m-2 yr-1	NH4NO3											umol m-2 S-1	1.2334	0.11399	0.254889	5	1.49118	0.13291	0.297196	5
738	P13	Peng et al	2017	Field	37 18 N	100 15 E	3290	0.08	387				4.9	33.4	61		Trenching		Stipa purpurea, Carex rigescens, Poa crymophila Keng, Agropyron cristatum, Heteropappus altaicus (Willd.) Novopokr as dominated species		Herbaceous	Grassland	AMF	0	1	g m-2 yr-1	NH4NO3											umol m-2 S-1	1.07198	0.13294	0.297263	5	0.97682	0.22785	0.509488	5
739	P13	Peng et al	2017	Field	37 18 N	100 15 E	3290	0.08	387				4.9	33.4	61		Trenching		Stipa purpurea, Carex rigescens, Poa crymophila Keng, Agropyron cristatum, Heteropappus altaicus (Willd.) Novopokr as dominated species		Herbaceous	Grassland	AMF	0	2	g m-2 yr-1	NH4NO3											umol m-2 S-1	1.07198	0.13294	0.297263	5	1.29935	0.28484	0.636922	5
740	P13	Peng et al	2017	Field	37 18 N	100 15 E	3290	0.08	387				4.9	33.4	61		Trenching		Stipa purpurea, Carex rigescens, Poa crymophila Keng, Agropyron cristatum, Heteropappus altaicus (Willd.) Novopokr as dominated species		Herbaceous	Grassland	AMF	0	4	g m-2 yr-1	NH4NO3											umol m-2 S-1	1.07198	0.13294	0.297263	5	1.2419	0.47465	1.06135	5
741	P13	Peng et al	2017	Field	37 18 N	100 15 E	3290	0.08	387				4.9	33.4	61		Trenching		Stipa purpurea, Carex rigescens, Poa crymophila Keng, Agropyron cristatum, Heteropappus altaicus (Willd.) Novopokr as dominated species		Herbaceous	Grassland	AMF	0	8	g m-2 yr-1	NH4NO3											umol m-2 S-1	1.07198	0.13294	0.297263	5	1.82948	0.53164	1.18878	5
742	P13	Peng et al	2017	Field	37 18 N	100 15 E	3290	0.08	387				4.9	33.4	61		Trenching		Stipa purpurea, Carex rigescens, Poa crymophila Keng, Agropyron cristatum, Heteropappus altaicus (Willd.) Novopokr as dominated species		Herbaceous	Grassland	AMF	0	16	g m-2 yr-1	NH4NO3											umol m-2 S-1	1.07198	0.13294	0.297263	5	1.48571	0.3987	0.89152	5
743	P13	Peng et al	2017	Field	37 18 N	100 15 E	3290	0.08	387				4.9	33.4	61		Trenching		Stipa purpurea, Carex rigescens, Poa crymophila Keng, Agropyron cristatum, Heteropappus altaicus (Willd.) Novopokr as dominated species		Herbaceous	Grassland	AMF	0	24	g m-2 yr-1	NH4NO3											umol m-2 S-1	1.07198	0.13294	0.297263	5	0.93305	0.17089	0.382122	5
744	P13	Peng et al	2017	Field	37 18 N	100 15 E	3290	0.08	387				4.9	33.4	61		Trenching		Stipa purpurea, Carex rigescens, Poa crymophila Keng, Agropyron cristatum, Heteropappus altaicus (Willd.) Novopokr as dominated species		Herbaceous	Grassland	AMF	0	32	g m-2 yr-1	NH4NO3											umol m-2 S-1	1.07198	0.13294	0.297263	5	1.13995	0.13288	0.297129	5
745	P14	Sun et al	2013	Field	32 35 5 N	119 42 0 E			329.7			Clay loam	21	27.7	51.3	1.16	Trenching	1	Winter wheat (Triticum aestivum L. cv. Yangmai 14)	Poaceae	Herbaceous	Crop	AMF	112.5	225	Kg ha-1	urea+compost (N:P2O5:K2O = 15:15:15, w/w/w)										Autotrophic resp	mg CO2 m-2 h-1	87.9992	25.49	44.15	3	35.9706	33.4502	57.9374	3
746	P14	Sun et al	2013	Field	32 35 5 N	119 42 0 E			329.7			Clay loam	21	27.7	51.3	1.16	Trenching	1	Winter wheat (Triticum aestivum L. cv. Yangmai 14)	Poaceae	Herbaceous	Crop	AMF	112.5	225	Kg ha-1	urea+compost (N:P2O5:K2O = 15:15:15, w/w/w)										Autotrophic resp	mg CO2 m-2 h-1	66.3168	11.7646	20.3769	3	51.8263	41.3117	71.554	3
747	P14	Sun et al	2013	Field	32 35 5 N	119 42 0 E			329.7			Clay loam	21	27.7	51.3	1.16	Trenching	1	Winter wheat (Triticum aestivum L. cv. Yangmai 14)	Poaceae	Herbaceous	Crop	AMF	112.5	225	Kg ha-1	urea+compost (N:P2O5:K2O = 15:15:15, w/w/w)										Autotrophic resp	mg CO2 m-2 h-1	66.1589	13.7254	23.7731	3	59.8536	17.7087	30.6724	3
748	P14	Sun et al	2013	Field	32 35 5 N	119 42 0 E			329.7			Clay loam	21	27.7	51.3	1.16	Trenching	1	Winter wheat (Triticum aestivum L. cv. Yangmai 14)	Poaceae	Herbaceous	Crop	AMF	112.5	225	Kg ha-1	urea+compost (N:P2O5:K2O = 15:15:15, w/w/w)										Autotrophic resp	mg CO2 m-2 h-1	34.6434	13.7254	23.7731	3	22.62	17.7087	30.6724	3
749	P14	Sun et al	2013	Field	32 35 5 N	119 42 0 E			329.7			Clay loam	21	27.7	51.3	1.16	Trenching	1	Winter wheat (Triticum aestivum L. cv. Yangmai 14)	Poaceae	Herbaceous	Crop	AMF	112.5	225	Kg ha-1	urea+compost (N:P2O5:K2O = 15:15:15, w/w/w)										Autotrophic resp	mg CO2 m-2 h-1	38.418	19.6114	33.9679	3	30.6326	33.4428	57.9247	3
750	P14	Sun et al	2013	Field	32 35 5 N	119 42 0 E			329.7			Clay loam	21	27.7	51.3	1.16	Trenching	1	Winter wheat (Triticum aestivum L. cv. Yangmai 14)	Poaceae	Herbaceous	Crop	AMF	112.5	225	Kg ha-1	urea+compost (N:P2O5:K2O = 15:15:15, w/w/w)										Autotrophic resp	mg CO2 m-2 h-1	179.355	43.1333	74.7091	3	225.627	57.0458	98.8063	3
751	P14	Sun et al	2013	Field	32 35 5 N	119 42 0 E			329.7			Clay loam	21	27.7	51.3	1.16	Trenching	1	Winter wheat (Triticum aestivum L. cv. Yangmai 14)	Poaceae	Herbaceous	Crop	AMF	112.5	225	Kg ha-1	urea+compost (N:P2O5:K2O = 15:15:15, w/w/w)										Autotrophic resp	mg CO2 m-2 h-1	183.181	45.1014	78.118	3	135.234	19.6759	34.0797	3
752	P14	Sun et al	2013	Field	32 35 5 N	119 42 0 E			329.7			Clay loam	21	27.7	51.3	1.16	Trenching	1	Winter wheat (Triticum aestivum L. cv. Yangmai 14)	Poaceae	Herbaceous	Crop	AMF	112.5	225	Kg ha-1	urea+compost (N:P2O5:K2O = 15:15:15, w/w/w)										Autotrophic resp	mg CO2 m-2 h-1	259.589	74.5057	129.048	3	269.072	21.6432	37.4871	3
753	P14	Sun et al	2013	Field	32 35 5 N	119 42 0 E			329.7			Clay loam	21	27.7	51.3	1.16	Trenching	1	Winter wheat (Triticum aestivum L. cv. Yangmai 14)	Poaceae	Herbaceous	Crop	AMF	112.5	225	Kg ha-1	urea+compost (N:P2O5:K2O = 15:15:15, w/w/w)										Autotrophic resp	mg CO2 m-2 h-1	306.585	58.8158	101.872	3	231.757	23.6067	40.888	3
754	P14	Sun et al	2013	Field	32 35 5 N	119 42 0 E			329.7			Clay loam	21	27.7	51.3	1.16	Trenching	1	Winter wheat (Triticum aestivum L. cv. Yangmai 14)	Poaceae	Herbaceous	Crop	AMF	112.5	225	Kg ha-1	urea+compost (N:P2O5:K2O = 15:15:15, w/w/w)										Autotrophic resp	mg CO2 m-2 h-1	194.747	33.3295	57.7283	3	125.601	21.6358	37.4743	3
755	P14	Sun et al	2013	Field	32 35 5 N	119 42 0 E			329.7			Clay loam	21	27.7	51.3	1.16	Trenching	1	Winter wheat (Triticum aestivum L. cv. Yangmai 14)	Poaceae	Herbaceous	Crop	AMF	112.5	225	Kg ha-1	urea+compost (N:P2O5:K2O = 15:15:15, w/w/w)										Autotrophic resp	mg CO2 m-2 h-1	280.974	37.2547	64.527	3	284.983	45.2462	78.3687	3
756	P14	Sun et al	2013	Field	32 35 5 N	119 42 0 E			329.7			Clay loam	21	27.7	51.3	1.16	Trenching	1	Winter wheat (Triticum aestivum L. cv. Yangmai 14)	Poaceae	Herbaceous	Crop	AMF	112.5	225	Kg ha-1	urea+compost (N:P2O5:K2O = 15:15:15, w/w/w)										Autotrophic resp	mg CO2 m-2 h-1	320.134	25.49	44.15	3	373.571	57.0495	98.8127	3
757	P14	Sun et al	2013	Field	32 35 5 N	119 42 0 E			329.7			Clay loam	21	27.7	51.3	1.16	Trenching	1	Winter wheat (Triticum aestivum L. cv. Yangmai 14)	Poaceae	Herbaceous	Crop	AMF	112.5	225	Kg ha-1	urea+compost (N:P2O5:K2O = 15:15:15, w/w/w)										Autotrophic resp	mg CO2 m-2 h-1	292.624	27.4508	47.5462	3	257.563	23.6067	40.888	3
758	P14	Sun et al	2013	Field	32 35 5 N	119 42 0 E			329.7			Clay loam	21	27.7	51.3	1.16	Trenching	1	Winter wheat (Triticum aestivum L. cv. Yangmai 14)	Poaceae	Herbaceous	Crop	AMF	112.5	225	Kg ha-1	urea+compost (N:P2O5:K2O = 15:15:15, w/w/w)										Autotrophic resp	mg CO2 m-2 h-1	190.598	19.6041	33.9552	3	249.765	19.6686	34.067	3
759	P14	Sun et al	2013	Field	32 35 5 N	119 42 0 E			329.7			Clay loam	21	27.7	51.3	1.16	Trenching	1	Winter wheat (Triticum aestivum L. cv. Yangmai 14)	Poaceae	Herbaceous	Crop	AMF	112.5	225	Kg ha-1	urea+compost (N:P2O5:K2O = 15:15:15, w/w/w)										Autotrophic resp	mg CO2 m-2 h-1	263.081	62.741	108.671	3	212.446	19.6796	34.0861	3
760	P14	Sun et al	2013	Field	32 35 5 N	119 42 0 E			329.7			Clay loam	21	27.7	51.3	1.16	Trenching	1	Winter wheat (Triticum aestivum L. cv. Yangmai 14)	Poaceae	Herbaceous	Crop	AMF	112.5	225	Kg ha-1	urea+compost (N:P2O5:K2O = 15:15:15, w/w/w)										Autotrophic resp	mg CO2 m-2 h-1	233.599	33.3368	57.741	3	200.713	29.5084	51.11	3
761	P14	Sun et al	2013	Field	32 35 5 N	119 42 0 E			329.7			Clay loam	21	27.7	51.3	1.16	Trenching	1	Winter wheat (Triticum aestivum L. cv. Yangmai 14)	Poaceae	Herbaceous	Crop	AMF	112.5	225	Kg ha-1	urea+compost (N:P2O5:K2O = 15:15:15, w/w/w)										Autotrophic resp	mg CO2 m-2 h-1	182.564	45.0978	78.1116	3	149.617	39.3334	68.1275	3
762	P14	Sun et al	2013	Field	32 35 5 N	119 42 0 E			329.7			Clay loam	21	27.7	51.3	1.16	Trenching	1	Winter wheat (Triticum aestivum L. cv. Yangmai 14)	Poaceae	Herbaceous	Crop	AMF	112.5	225	Kg ha-1	urea+compost (N:P2O5:K2O = 15:15:15, w/w/w)										Autotrophic resp	mg CO2 m-2 h-1	245.246	21.5685	37.3577	3	218.543	23.603	40.8816	3
763	P14	Sun et al	2013	Field	32 35 5 N	119 42 0 E			329.7			Clay loam	21	27.7	51.3	1.16	Trenching	1	Winter wheat (Triticum aestivum L. cv. Yangmai 14)	Poaceae	Herbaceous	Crop	AMF	112.5	225	Kg ha-1	urea+compost (N:P2O5:K2O = 15:15:15, w/w/w)										Autotrophic resp	mg CO2 m-2 h-1	44.8658	27.4508	47.5462	3	49.7412	29.5158	51.1228	3
764	P14	Sun et al	2013	Field	32 35 5 N	119 42 0 E			329.7			Clay loam	21	27.7	51.3	1.16	Trenching	1	Winter wheat (Triticum aestivum L. cv. Yangmai 14)	Poaceae	Herbaceous	Crop	AMF	112.5	225	Kg ha-1	urea+compost (N:P2O5:K2O = 15:15:15, w/w/w)										Autotrophic resp	mg CO2 m-2 h-1	46.7054	17.6469	30.5654	3	85.2728	19.6723	34.0733	3
765	P14	Sun et al	2013	Field	32 35 5 N	119 42 0 E			329.7			Clay loam	21	27.7	51.3	1.16	Trenching	1	Winter wheat (Triticum aestivum L. cv. Yangmai 14)	Poaceae	Herbaceous	Crop	AMF	112.5	225	Kg ha-1	urea+compost (N:P2O5:K2O = 15:15:15, w/w/w)										Autotrophic resp	mg CO2 m-2 h-1	46.5475	13.7254	23.7731	3	48.054	25.5702	44.289	3
766	P14	Sun et al	2013	Field	32 35 5 N	119 42 0 E			329.7			Clay loam	21	27.7	51.3	1.16	Trenching	1	Winter wheat (Triticum aestivum L. cv. Yangmai 14)	Poaceae	Herbaceous	Crop	AMF	112.5	225	Kg ha-1	urea+compost (N:P2O5:K2O = 15:15:15, w/w/w)										Autotrophic resp	mg CO2 m-2 h-1	7.18889	15.6862	27.1692	3	44.2632	29.5084	51.11	3
767	P14	Sun et al	2013	Field	32 35 5 N	119 42 0 E			329.7			Clay loam	21	27.7	51.3	1.16	Trenching	1	Winter wheat (Triticum aestivum L. cv. Yangmai 14)	Poaceae	Herbaceous	Crop	AMF	112.5	225	Kg ha-1	urea+compost (N:P2O5:K2O = 15:15:15, w/w/w)										Autotrophic resp	mg CO2 m-2 h-1	38.418	21.5685	37.3577	3	64.0791	19.6649	34.0606	3
768	P14	Sun et al	2013	Field	32 35 5 N	119 42 0 E			329.7			Clay loam	21	27.7	51.3	1.16	Trenching	1	Winter wheat (Triticum aestivum L. cv. Yangmai 14)	Poaceae	Herbaceous	Crop	AMF	112.5	225	Kg ha-1	urea+compost (N:P2O5:K2O = 15:15:15, w/w/w)										Autotrophic resp	mg CO2 m-2 h-1	102.885	27.4471	47.5398	3	168.578	72.7873	126.071	3
769	P14	Sun et al	2013	Field	32 35 5 N	119 42 0 E			329.7			Clay loam	21	27.7	51.3	1.16	Trenching	1	Winter wheat (Triticum aestivum L. cv. Yangmai 14)	Poaceae	Herbaceous	Crop	AMF	112.5	225	Kg ha-1	urea+compost (N:P2O5:K2O = 15:15:15, w/w/w)										Autotrophic resp	mg CO2 m-2 h-1	171.416	49.012	84.8912	3	166.71	7.87259	13.6357	3
770	P14	Sun et al	2013	Field	32 35 5 N	119 42 0 E			329.7			Clay loam	21	27.7	51.3	1.16	Trenching	1	Winter wheat (Triticum aestivum L. cv. Yangmai 14)	Poaceae	Herbaceous	Crop	AMF	112.5	225	Kg ha-1	urea+compost (N:P2O5:K2O = 15:15:15, w/w/w)										Autotrophic resp	mg CO2 m-2 h-1	238.017	98.0386	169.808	3	241.531	15.7415	27.265	3
771	P14	Sun et al	2013	Field	32 35 5 N	119 42 0 E			329.7			Clay loam	21	27.7	51.3	1.16	Trenching	1	Winter wheat (Triticum aestivum L. cv. Yangmai 14)	Poaceae	Herbaceous	Crop	AMF	112.5	225	Kg ha-1	urea+compost (N:P2O5:K2O = 15:15:15, w/w/w)										Autotrophic resp	mg CO2 m-2 h-1	271.287	96.0742	166.405	3	263.233	31.4719	54.511	3
772	P14	Sun et al	2013	Field	32 35 5 N	119 42 0 E			329.7			Clay loam	21	27.7	51.3	1.16	Trenching	1	Winter wheat (Triticum aestivum L. cv. Yangmai 14)	Poaceae	Herbaceous	Crop	AMF	112.5	225	Kg ha-1	urea+compost (N:P2O5:K2O = 15:15:15, w/w/w)										Autotrophic resp	mg CO2 m-2 h-1	169.257	17.6469	30.5654	3	182.647	11.807	20.4504	3
773	P14	Sun et al	2013	Field	32 35 5 N	119 42 0 E			329.7			Clay loam	21	27.7	51.3	1.16	Trenching	1	Winter wheat (Triticum aestivum L. cv. Yangmai 14)	Poaceae	Herbaceous	Crop	AMF	112.5	225	Kg ha-1	urea+compost (N:P2O5:K2O = 15:15:15, w/w/w)										Autotrophic resp	mg CO2 m-2 h-1	277.048	43.137	74.7155	3	288.914	43.2863	74.9741	3
774	P14	Sun et al	2013	Field	32 35 5 N	119 42 0 E			329.7			Clay loam	21	27.7	51.3	1.16	Trenching	1	Winter wheat (Triticum aestivum L. cv. Yangmai 14)	Poaceae	Herbaceous	Crop	AMF	112.5	225	Kg ha-1	urea+compost (N:P2O5:K2O = 15:15:15, w/w/w)										Autotrophic resp	mg CO2 m-2 h-1	233.86	70.5878	122.262	3	322.423	17.7087	30.6724	3
775	P14	Sun et al	2013	Field	32 35 5 N	119 42 0 E			329.7			Clay loam	21	27.7	51.3	1.16	Trenching	1	Winter wheat (Triticum aestivum L. cv. Yangmai 14)	Poaceae	Herbaceous	Crop	AMF	112.5	225	Kg ha-1	urea+compost (N:P2O5:K2O = 15:15:15, w/w/w)										Autotrophic resp	mg CO2 m-2 h-1	186.739	37.2547	64.527	3	287.075	17.705	30.666	3
776	P14	Sun et al	2013	Field	32 35 5 N	119 42 0 E			329.7			Clay loam	21	27.7	51.3	1.16	Trenching	1	Winter wheat (Triticum aestivum L. cv. Yangmai 14)	Poaceae	Herbaceous	Crop	AMF	112.5	225	Kg ha-1	urea+compost (N:P2O5:K2O = 15:15:15, w/w/w)										Autotrophic resp	mg CO2 m-2 h-1	172.951	25.49	44.15	3	224.191	13.7706	23.8513	3
777	P14	Sun et al	2013	Field	32 35 5 N	119 42 0 E			329.7			Clay loam	21	27.7	51.3	1.16	Trenching	1	Winter wheat (Triticum aestivum L. cv. Yangmai 14)	Poaceae	Herbaceous	Crop	AMF	112.5	225	Kg ha-1	urea+compost (N:P2O5:K2O = 15:15:15, w/w/w)										Autotrophic resp	mg CO2 m-2 h-1	139.552	58.8195	101.878	3	238.024	17.7087	30.6724	3
778	P14	Sun et al	2013	Field	32 35 5 N	119 42 0 E			329.7			Clay loam	21	27.7	51.3	1.16	Trenching	1	Winter wheat (Triticum aestivum L. cv. Yangmai 14)	Poaceae	Herbaceous	Crop	AMF	112.5	225	Kg ha-1	urea+compost (N:P2O5:K2O = 15:15:15, w/w/w)										Autotrophic resp	mg CO2 m-2 h-1	113.992	33.3331	57.7347	3	202.684	25.5739	44.2953	3
779	P14	Sun et al	2013	Field	32 35 5 N	119 42 0 E			329.7			Clay loam	21	27.7	51.3	1.16	Trenching	1	Winter wheat (Triticum aestivum L. cv. Yangmai 14)	Poaceae	Herbaceous	Crop	AMF	112.5	225	Kg ha-1	urea+compost (N:P2O5:K2O = 15:15:15, w/w/w)										Autotrophic resp	mg CO2 m-2 h-1	86.4863	27.4471	47.5398	3	188.965	17.705	30.666	3
780	P14	Sun et al	2013	Field	32 35 5 N	119 42 0 E			329.7			Clay loam	21	27.7	51.3	1.16	Trenching	1	Winter wheat (Triticum aestivum L. cv. Yangmai 14)	Poaceae	Herbaceous	Crop	AMF	112.5	225	Kg ha-1	urea+compost (N:P2O5:K2O = 15:15:15, w/w/w)										Autotrophic resp	mg CO2 m-2 h-1	143.286	29.4079	50.936	3	218.539	66.8857	115.849	3
781	P14	Sun et al	2013	Field	32 35 5 N	119 42 0 E			264.2			Clay loam	21	27.7	51.3	1.16	Trenching	1	Winter wheat (Triticum aestivum L. cv. Yangmai 14)	Poaceae	Herbaceous	Crop	AMF	112.5	225	Kg ha-1	urea+compost (N:P2O5:K2O = 15:15:15, w/w/w)										Autotrophic resp	mg CO2 m-2 h-1	46.3816	8.22368	14.2438	3	70.6082	32.7869	56.7885	3
782	P14	Sun et al	2013	Field	32 35 5 N	119 42 0 E			264.2			Clay loam	21	27.7	51.3	1.16	Trenching	1	Winter wheat (Triticum aestivum L. cv. Yangmai 14)	Poaceae	Herbaceous	Crop	AMF	112.5	225	Kg ha-1	urea+compost (N:P2O5:K2O = 15:15:15, w/w/w)										Autotrophic resp	mg CO2 m-2 h-1	20.0658	14.8026	25.6389	3	24.82	11.4723	19.8707	3
783	P14	Sun et al	2013	Field	32 35 5 N	119 42 0 E			264.2			Clay loam	21	27.7	51.3	1.16	Trenching	1	Winter wheat (Triticum aestivum L. cv. Yangmai 14)	Poaceae	Herbaceous	Crop	AMF	112.5	225	Kg ha-1	urea+compost (N:P2O5:K2O = 15:15:15, w/w/w)										Autotrophic resp	mg CO2 m-2 h-1	36.5132	13.1579	22.7901	3	24.9303	14.7541	25.5549	3
784	P14	Sun et al	2013	Field	32 35 5 N	119 42 0 E			264.2			Clay loam	21	27.7	51.3	1.16	Trenching	1	Winter wheat (Triticum aestivum L. cv. Yangmai 14)	Poaceae	Herbaceous	Crop	AMF	112.5	225	Kg ha-1	urea+compost (N:P2O5:K2O = 15:15:15, w/w/w)										Autotrophic resp	mg CO2 m-2 h-1	43.0921	9.86842	17.0926	3	5.44201	11.4754	19.876	3
785	P14	Sun et al	2013	Field	32 35 5 N	119 42 0 E			264.2			Clay loam	21	27.7	51.3	1.16	Trenching	1	Winter wheat (Triticum aestivum L. cv. Yangmai 14)	Poaceae	Herbaceous	Crop	AMF	112.5	225	Kg ha-1	urea+compost (N:P2O5:K2O = 15:15:15, w/w/w)										Autotrophic resp	mg CO2 m-2 h-1	31.5789	21.3816	37.034	3	63.009	26.2326	45.4362	3
786	P14	Sun et al	2013	Field	32 35 5 N	119 42 0 E			264.2			Clay loam	21	27.7	51.3	1.16	Trenching	1	Winter wheat (Triticum aestivum L. cv. Yangmai 14)	Poaceae	Herbaceous	Crop	AMF	112.5	225	Kg ha-1	urea+compost (N:P2O5:K2O = 15:15:15, w/w/w)										Autotrophic resp	mg CO2 m-2 h-1	72.6974	24.6711	42.7315	3	40.1348	22.9447	39.7414	3
787	P14	Sun et al	2013	Field	32 35 5 N	119 42 0 E			264.2			Clay loam	21	27.7	51.3	1.16	Trenching	1	Winter wheat (Triticum aestivum L. cv. Yangmai 14)	Poaceae	Herbaceous	Crop	AMF	112.5	225	Kg ha-1	urea+compost (N:P2O5:K2O = 15:15:15, w/w/w)										Autotrophic resp	mg CO2 m-2 h-1	82.5658	8.22368	14.2438	3	125.442	37.7111	65.3175	3
788	P14	Sun et al	2013	Field	32 35 5 N	119 42 0 E			264.2			Clay loam	21	27.7	51.3	1.16	Trenching	1	Winter wheat (Triticum aestivum L. cv. Yangmai 14)	Poaceae	Herbaceous	Crop	AMF	112.5	225	Kg ha-1	urea+compost (N:P2O5:K2O = 15:15:15, w/w/w)										Autotrophic resp	mg CO2 m-2 h-1	122.039	16.4474	28.4877	3	200.91	19.6752	34.0785	3
789	P14	Sun et al	2013	Field	32 35 5 N	119 42 0 E			264.2			Clay loam	21	27.7	51.3	1.16	Trenching	1	Winter wheat (Triticum aestivum L. cv. Yangmai 14)	Poaceae	Herbaceous	Crop	AMF	112.5	225	Kg ha-1	urea+compost (N:P2O5:K2O = 15:15:15, w/w/w)										Autotrophic resp	mg CO2 m-2 h-1	136.842	37.829	65.5217	3	192.768	40.9867	70.991	3
790	P14	Sun et al	2013	Field	32 35 5 N	119 42 0 E			264.2			Clay loam	21	27.7	51.3	1.16	Trenching	1	Winter wheat (Triticum aestivum L. cv. Yangmai 14)	Poaceae	Herbaceous	Crop	AMF	112.5	225	Kg ha-1	urea+compost (N:P2O5:K2O = 15:15:15, w/w/w)										Autotrophic resp	mg CO2 m-2 h-1	148.355	11.5131	19.9414	3	230.529	13.1178	22.7207	3
791	P14	Sun et al	2013	Field	32 35 5 N	119 42 0 E			264.2			Clay loam	21	27.7	51.3	1.16	Trenching	1	Winter wheat (Triticum aestivum L. cv. Yangmai 14)	Poaceae	Herbaceous	Crop	AMF	112.5	225	Kg ha-1	urea+compost (N:P2O5:K2O = 15:15:15, w/w/w)										Autotrophic resp	mg CO2 m-2 h-1	145.066	16.4474	28.4876	3	243.686	14.7541	25.5549	3
792	P14	Sun et al	2013	Field	32 35 5 N	119 42 0 E			264.2			Clay loam	21	27.7	51.3	1.16	Trenching	1	Winter wheat (Triticum aestivum L. cv. Yangmai 14)	Poaceae	Herbaceous	Crop	AMF	112.5	225	Kg ha-1	urea+compost (N:P2O5:K2O = 15:15:15, w/w/w)										Autotrophic resp	mg CO2 m-2 h-1	141.776	16.4474	28.4877	3	237.181	18.0359	31.239	3
793	P14	Sun et al	2013	Field	32 35 5 N	119 42 0 E			264.2			Clay loam	21	27.7	51.3	1.16	Trenching	1	Winter wheat (Triticum aestivum L. cv. Yangmai 14)	Poaceae	Herbaceous	Crop	AMF	112.5	225	Kg ha-1	urea+compost (N:P2O5:K2O = 15:15:15, w/w/w)										Autotrophic resp	mg CO2 m-2 h-1	123.684	16.4474	28.4877	3	148.742	11.4754	19.876	3
794	P14	Sun et al	2013	Field	32 35 5 N	119 42 0 E			264.2			Clay loam	21	27.7	51.3	1.16	Trenching	1	Winter wheat (Triticum aestivum L. cv. Yangmai 14)	Poaceae	Herbaceous	Crop	AMF	112.5	225	Kg ha-1	urea+compost (N:P2O5:K2O = 15:15:15, w/w/w)										Autotrophic resp	mg CO2 m-2 h-1	112.171	9.86842	17.0926	3	194.717	13.1147	22.7154	3
795	P14	Sun et al	2013	Field	32 35 5 N	119 42 0 E			264.2			Clay loam	21	27.7	51.3	1.16	Trenching	1	Winter wheat (Triticum aestivum L. cv. Yangmai 14)	Poaceae	Herbaceous	Crop	AMF	112.5	225	Kg ha-1	urea+compost (N:P2O5:K2O = 15:15:15, w/w/w)										Autotrophic resp	mg CO2 m-2 h-1	105.592	18.0921	31.3365	3	78.3944	47.541	82.3434	3
796	P14	Sun et al	2013	Field	32 35 5 N	119 42 0 E			264.2			Clay loam	21	27.7	51.3	1.16	Trenching	1	Winter wheat (Triticum aestivum L. cv. Yangmai 14)	Poaceae	Herbaceous	Crop	AMF	112.5	225	Kg ha-1	urea+compost (N:P2O5:K2O = 15:15:15, w/w/w)										Autotrophic resp	mg CO2 m-2 h-1	125.329	36.1842	62.6729	3	150.581	98.3606	170.366	3
797	P14	Sun et al	2013	Field	32 35 5 N	119 42 0 E			264.2			Clay loam	21	27.7	51.3	1.16	Trenching	1	Winter wheat (Triticum aestivum L. cv. Yangmai 14)	Poaceae	Herbaceous	Crop	AMF	112.5	225	Kg ha-1	urea+compost (N:P2O5:K2O = 15:15:15, w/w/w)										Autotrophic resp	mg CO2 m-2 h-1	128.618	13.1579	22.7902	3	111.288	49.1834	85.1881	3
798	P14	Sun et al	2013	Field	32 35 5 N	119 42 0 E			264.2			Clay loam	21	27.7	51.3	1.16	Trenching	1	Winter wheat (Triticum aestivum L. cv. Yangmai 14)	Poaceae	Herbaceous	Crop	AMF	112.5	225	Kg ha-1	urea+compost (N:P2O5:K2O = 15:15:15, w/w/w)										Autotrophic resp	mg CO2 m-2 h-1	61.1842	21.3816	37.034	3	131.046	34.4324	59.6386	3
799	P14	Sun et al	2013	Field	32 35 5 N	119 42 0 E			264.2			Clay loam	21	27.7	51.3	1.16	Trenching	1	Winter wheat (Triticum aestivum L. cv. Yangmai 14)	Poaceae	Herbaceous	Crop	AMF	112.5	225	Kg ha-1	urea+compost (N:P2O5:K2O = 15:15:15, w/w/w)										Autotrophic resp	mg CO2 m-2 h-1	6.90789	16.4474	28.4877	3	23.009	16.3904	28.389	3
800	P14	Sun et al	2013	Field	32 35 5 N	119 42 0 E			264.2			Clay loam	21	27.7	51.3	1.16	Trenching	1	Winter wheat (Triticum aestivum L. cv. Yangmai 14)	Poaceae	Herbaceous	Crop	AMF	112.5	225	Kg ha-1	urea+compost (N:P2O5:K2O = 15:15:15, w/w/w)										Autotrophic resp	mg CO2 m-2 h-1	18.4211	14.8026	25.6389	3	31.264	8.19978	14.2024	3
801	P14	Sun et al	2013	Field	32 35 5 N	119 42 0 E			264.2			Clay loam	21	27.7	51.3	1.16	Trenching	1	Winter wheat (Triticum aestivum L. cv. Yangmai 14)	Poaceae	Herbaceous	Crop	AMF	112.5	225	Kg ha-1	urea+compost (N:P2O5:K2O = 15:15:15, w/w/w)										Autotrophic resp	mg CO2 m-2 h-1	38.1579	11.5132	19.9414	3	24.8169	9.83913	17.0419	3
802	P14	Sun et al	2013	Field	32 35 5 N	119 42 0 E			264.2			Clay loam	21	27.7	51.3	1.16	Trenching	1	Winter wheat (Triticum aestivum L. cv. Yangmai 14)	Poaceae	Herbaceous	Crop	AMF	112.5	225	Kg ha-1	urea+compost (N:P2O5:K2O = 15:15:15, w/w/w)										Autotrophic resp	mg CO2 m-2 h-1	16.7763	13.1579	22.7901	3	26.5727	9.82993	17.0259	3
803	P14	Sun et al	2013	Field	32 35 5 N	119 42 0 E			264.2			Clay loam	21	27.7	51.3	1.16	Trenching	1	Winter wheat (Triticum aestivum L. cv. Yangmai 14)	Poaceae	Herbaceous	Crop	AMF	112.5	225	Kg ha-1	urea+compost (N:P2O5:K2O = 15:15:15, w/w/w)										Autotrophic resp	mg CO2 m-2 h-1	23.3553	6.57895	11.3951	3	5.44201	9.83913	17.0419	3
804	P14	Sun et al	2013	Field	32 35 5 N	119 42 0 E			264.2			Clay loam	21	27.7	51.3	1.16	Trenching	1	Winter wheat (Triticum aestivum L. cv. Yangmai 14)	Poaceae	Herbaceous	Crop	AMF	112.5	225	Kg ha-1	urea+compost (N:P2O5:K2O = 15:15:15, w/w/w)										Autotrophic resp	mg CO2 m-2 h-1	29.9342	9.86842	17.0926	3	28.6563	14.7541	25.5549	3
805	P14	Sun et al	2013	Field	32 35 5 N	119 42 0 E			264.2			Clay loam	21	27.7	51.3	1.16	Trenching	1	Winter wheat (Triticum aestivum L. cv. Yangmai 14)	Poaceae	Herbaceous	Crop	AMF	112.5	225	Kg ha-1	urea+compost (N:P2O5:K2O = 15:15:15, w/w/w)										Autotrophic resp	mg CO2 m-2 h-1	31.5789	11.5132	19.9414	3	59.8682	9.83607	17.0366	3
806	P14	Sun et al	2013	Field	32 35 5 N	119 42 0 E			264.2			Clay loam	21	27.7	51.3	1.16	Trenching	1	Winter wheat (Triticum aestivum L. cv. Yangmai 14)	Poaceae	Herbaceous	Crop	AMF	112.5	225	Kg ha-1	urea+compost (N:P2O5:K2O = 15:15:15, w/w/w)										Autotrophic resp	mg CO2 m-2 h-1	205.921	24.671	42.7315	3	273.044	72.1342	124.94	3
807	P14	Sun et al	2013	Field	32 35 5 N	119 42 0 E			264.2			Clay loam	21	27.7	51.3	1.16	Trenching	1	Winter wheat (Triticum aestivum L. cv. Yangmai 14)	Poaceae	Herbaceous	Crop	AMF	112.5	225	Kg ha-1	urea+compost (N:P2O5:K2O = 15:15:15, w/w/w)										Autotrophic resp	mg CO2 m-2 h-1	143.421	44.4079	76.9167	3	194.408	37.7049	65.3068	3
808	P14	Sun et al	2013	Field	32 35 5 N	119 42 0 E			264.2			Clay loam	21	27.7	51.3	1.16	Trenching	1	Winter wheat (Triticum aestivum L. cv. Yangmai 14)	Poaceae	Herbaceous	Crop	AMF	112.5	225	Kg ha-1	urea+compost (N:P2O5:K2O = 15:15:15, w/w/w)										Autotrophic resp	mg CO2 m-2 h-1	230.592	42.7632	74.068	3	243.643	45.8986	79.4987	3
809	P14	Sun et al	2013	Field	32 35 5 N	119 42 0 E			264.2			Clay loam	21	27.7	51.3	1.16	Trenching	1	Winter wheat (Triticum aestivum L. cv. Yangmai 14)	Poaceae	Herbaceous	Crop	AMF	112.5	225	Kg ha-1	urea+compost (N:P2O5:K2O = 15:15:15, w/w/w)										Autotrophic resp	mg CO2 m-2 h-1	153.289	21.3816	37.034	3	196.145	31.1506	53.9544	3
810	P14	Sun et al	2013	Field	32 35 5 N	119 42 0 E			264.2			Clay loam	21	27.7	51.3	1.16	Trenching	1	Winter wheat (Triticum aestivum L. cv. Yangmai 14)	Poaceae	Herbaceous	Crop	AMF	112.5	225	Kg ha-1	urea+compost (N:P2O5:K2O = 15:15:15, w/w/w)										Autotrophic resp	mg CO2 m-2 h-1	207.566	55.9211	96.8581	3	191.282	13.1148	22.7154	3
811	P14	Sun et al	2013	Field	32 35 5 N	119 42 0 E			264.2			Clay loam	21	27.7	51.3	1.16	Trenching	1	Winter wheat (Triticum aestivum L. cv. Yangmai 14)	Poaceae	Herbaceous	Crop	AMF	112.5	225	Kg ha-1	urea+compost (N:P2O5:K2O = 15:15:15, w/w/w)										Autotrophic resp	mg CO2 m-2 h-1	133.553	21.3816	37.034	3	160.218	13.1148	22.7154	3
812	P14	Sun et al	2013	Field	32 35 5 N	119 42 0 E			264.2			Clay loam	21	27.7	51.3	1.16	Trenching	1	Winter wheat (Triticum aestivum L. cv. Yangmai 14)	Poaceae	Herbaceous	Crop	AMF	112.5	225	Kg ha-1	urea+compost (N:P2O5:K2O = 15:15:15, w/w/w)										Autotrophic resp	mg CO2 m-2 h-1	131.908	16.4474	28.4877	3	165.209	11.4785	19.8813	3
813	P14	Sun et al	2013	Field	32 35 5 N	119 42 0 E			264.2			Clay loam	21	27.7	51.3	1.16	Trenching	1	Winter wheat (Triticum aestivum L. cv. Yangmai 14)	Poaceae	Herbaceous	Crop	AMF	112.5	225	Kg ha-1	urea+compost (N:P2O5:K2O = 15:15:15, w/w/w)										Autotrophic resp	mg CO2 m-2 h-1	113.816	47.6974	82.6143	3	170.198	13.1178	22.7207	3
814	P14	Sun et al	2013	Field	32 35 5 N	119 42 0 E			264.2			Clay loam	21	27.7	51.3	1.16	Trenching	1	Winter wheat (Triticum aestivum L. cv. Yangmai 14)	Poaceae	Herbaceous	Crop	AMF	112.5	225	Kg ha-1	urea+compost (N:P2O5:K2O = 15:15:15, w/w/w)										Autotrophic resp	mg CO2 m-2 h-1	126.974	36.1842	62.6729	3	134.187	54.0953	93.6958	3
815	P14	Sun et al	2013	Field	32 35 5 N	119 42 0 E			264.2			Clay loam	21	27.7	51.3	1.16	Trenching	1	Winter wheat (Triticum aestivum L. cv. Yangmai 14)	Poaceae	Herbaceous	Crop	AMF	112.5	225	Kg ha-1	urea+compost (N:P2O5:K2O = 15:15:15, w/w/w)										Autotrophic resp	mg CO2 m-2 h-1	105.592	16.4474	28.4877	3	132.603	27.8689	48.2703	3
816	P15	Sun et al	2014	Field	42 25 N	117 15 E	1505	-1.4	450			Sandy				1.38	Trenching	21	larch (L. principis-rupprechtii)	Pinaceae	Woody	Forest	ECM	0	20	kg N ha−1yr−1	Urea										Rhizosphere respiration	µmol m-2 S-1	0.34513	0.01328	0.0230016	3	0.18584	0.03982	0.0689703	3
817	P15	Sun et al	2014	Field	42 25 N	117 15 E	1505	-1.4	450			Sandy				1.38	Trenching	21	larch (L. principis-rupprechtii)	Pinaceae	Woody	Forest	ECM	0	20	kg N ha−1yr−1	Urea										Rhizosphere respiration	µmol m-2 S-1	0.39823	0.03982	0.0689703	3	0.34513	0.02655	0.0459859	3
818	P15	Sun et al	2014	Field	42 25 N	117 15 E	1505	-1.4	450			Sandy				1.38	Trenching	21	larch (L. principis-rupprechtii)	Pinaceae	Woody	Forest	ECM	0	20	kg N ha−1yr−1	Urea										Rhizosphere respiration	µmol m-2 S-1	0.54425	0.02655	0.0459859	3	0.53097	0.03983	0.0689876	3
819	P15	Sun et al	2014	Field	42 25 N	117 15 E	1505	-1.4	450			Sandy				1.38	Trenching	21	larch (L. principis-rupprechtii)	Pinaceae	Woody	Forest	ECM	0	20	kg N ha−1yr−1	Urea										Rhizosphere respiration	µmol m-2 S-1	1.24779	0.09292	0.160942	3	0.76991	0.06637	0.114956	3
820	P15	Sun et al	2014	Field	42 25 N	117 15 E	1505	-1.4	450			Sandy				1.38	Trenching	21	larch (L. principis-rupprechtii)	Pinaceae	Woody	Forest	ECM	0	20	kg N ha−1yr−1	Urea										Rhizosphere respiration	µmol m-2 S-1	1.5531	0.09292	0.160942	3	1.06195	0.07964	0.137941	3
821	P15	Sun et al	2014	Field	42 25 N	117 15 E	1505	-1.4	450			Sandy				1.38	Trenching	21	larch (L. principis-rupprechtii)	Pinaceae	Woody	Forest	ECM	0	20	kg N ha−1yr−1	Urea										Rhizosphere respiration	µmol m-2 S-1	1.63274	0.13275	0.22993	3	1.07522	0.07965	0.137958	3
822	P15	Sun et al	2014	Field	42 25 N	117 15 E	1505	-1.4	450			Sandy				1.38	Trenching	21	larch (L. principis-rupprechtii)	Pinaceae	Woody	Forest	ECM	0	20	kg N ha−1yr−1	Urea										Rhizosphere respiration	µmol m-2 S-1	1.48673	0.09292	0.160942	3	0.95575	0.07965	0.137958	3
823	P15	Sun et al	2014	Field	42 25 N	117 15 E	1505	-1.4	450			Sandy				1.38	Trenching	21	larch (L. principis-rupprechtii)	Pinaceae	Woody	Forest	ECM	0	20	kg N ha−1yr−1	Urea										Rhizosphere respiration	µmol m-2 S-1	1.02212	0.02655	0.0459859	3	0.67699	0.06637	0.114956	3
824	P15	Sun et al	2014	Field	42 25 N	117 15 E	1505	-1.4	450			Sandy				1.38	Trenching	21	larch (L. principis-rupprechtii)	Pinaceae	Woody	Forest	ECM	0	20	kg N ha−1yr−1	Urea										Rhizosphere respiration	µmol m-2 S-1	0.76991	0.0531	0.0919719	3	0.35841	0.05309	0.0919546	3
825	P15	Sun et al	2014	Field	42 25 N	117 15 E	1505	-1.4	450			Sandy				1.38	Trenching	21	larch (L. principis-rupprechtii)	Pinaceae	Woody	Forest	ECM	0	20	kg N ha−1yr−1	Urea										Rhizosphere respiration	µmol m-2 S-1	0.5708	0.03982	0.0689703	3	0.25221	0.07965	0.137958	3
826	P15	Sun et al	2014	Field	42 25 N	117 15 E	1505	-1.4	450			Sandy				1.38	Trenching	21	larch (L. principis-rupprechtii)	Pinaceae	Woody	Forest	ECM	0	20	kg N ha−1yr−1	Urea										Rhizosphere respiration	µmol m-2 S-1	0.18584	0.03982	0.0689703	3	0.17257	0.03982	0.0689703	3
827	P15	Sun et al	2014	Field	42 25 N	117 15 E	1505	-1.4	450			Sandy				1.38	Trenching	21	larch (L. principis-rupprechtii)	Pinaceae	Woody	Forest	ECM	0	20	kg N ha−1yr−1	Urea										Rhizosphere respiration	µmol m-2 S-1	0.29204	0.07964	0.137941	3	0.15929	0.06637	0.114956	3
828	P15	Sun et al	2014	Field	42 25 N	117 15 E	1505	-1.4	450			Sandy				1.38	Trenching	21	larch (L. principis-rupprechtii)	Pinaceae	Woody	Forest	ECM	0	50	kg N ha−1yr−1	Urea										Rhizosphere respiration	µmol m-2 S-1	0.34513	0.01328	0.0230016	3	0.30531	0.06637	0.114956	3
829	P15	Sun et al	2014	Field	42 25 N	117 15 E	1505	-1.4	450			Sandy				1.38	Trenching	21	larch (L. principis-rupprechtii)	Pinaceae	Woody	Forest	ECM	0	50	kg N ha−1yr−1	Urea										Rhizosphere respiration	µmol m-2 S-1	0.39823	0.03982	0.0689703	3	0.31858	0.01328	0.0230016	3
830	P15	Sun et al	2014	Field	42 25 N	117 15 E	1505	-1.4	450			Sandy				1.38	Trenching	21	larch (L. principis-rupprechtii)	Pinaceae	Woody	Forest	ECM	0	50	kg N ha−1yr−1	Urea										Rhizosphere respiration	µmol m-2 S-1	0.54425	0.02655	0.0459859	3	0.5708	0.03982	0.0689703	3
831	P15	Sun et al	2014	Field	42 25 N	117 15 E	1505	-1.4	450			Sandy				1.38	Trenching	21	larch (L. principis-rupprechtii)	Pinaceae	Woody	Forest	ECM	0	50	kg N ha−1yr−1	Urea										Rhizosphere respiration	µmol m-2 S-1	1.24779	0.09292	0.160942	3	0.91593	0.06637	0.114956	3
832	P15	Sun et al	2014	Field	42 25 N	117 15 E	1505	-1.4	450			Sandy				1.38	Trenching	21	larch (L. principis-rupprechtii)	Pinaceae	Woody	Forest	ECM	0	50	kg N ha−1yr−1	Urea										Rhizosphere respiration	µmol m-2 S-1	1.5531	0.09292	0.160942	3	0.9823	0.03982	0.0689703	3
833	P15	Sun et al	2014	Field	42 25 N	117 15 E	1505	-1.4	450			Sandy				1.38	Trenching	21	larch (L. principis-rupprechtii)	Pinaceae	Woody	Forest	ECM	0	50	kg N ha−1yr−1	Urea										Rhizosphere respiration	µmol m-2 S-1	1.63274	0.13275	0.22993	3	0.96903	0.07964	0.137941	3
834	P15	Sun et al	2014	Field	42 25 N	117 15 E	1505	-1.4	450			Sandy				1.38	Trenching	21	larch (L. principis-rupprechtii)	Pinaceae	Woody	Forest	ECM	0	50	kg N ha−1yr−1	Urea										Rhizosphere respiration	µmol m-2 S-1	1.48673	0.09292	0.160942	3	0.94248	0.07964	0.137941	3
835	P15	Sun et al	2014	Field	42 25 N	117 15 E	1505	-1.4	450			Sandy				1.38	Trenching	21	larch (L. principis-rupprechtii)	Pinaceae	Woody	Forest	ECM	0	50	kg N ha−1yr−1	Urea										Rhizosphere respiration	µmol m-2 S-1	1.02212	0.02655	0.0459859	3	0.71681	0.07965	0.137958	3
836	P15	Sun et al	2014	Field	42 25 N	117 15 E	1505	-1.4	450			Sandy				1.38	Trenching	21	larch (L. principis-rupprechtii)	Pinaceae	Woody	Forest	ECM	0	50	kg N ha−1yr−1	Urea										Rhizosphere respiration	µmol m-2 S-1	0.76991	0.0531	0.0919719	3	0.43805	0.0531	0.0919719	3
837	P15	Sun et al	2014	Field	42 25 N	117 15 E	1505	-1.4	450			Sandy				1.38	Trenching	21	larch (L. principis-rupprechtii)	Pinaceae	Woody	Forest	ECM	0	50	kg N ha−1yr−1	Urea										Rhizosphere respiration	µmol m-2 S-1	0.5708	0.03982	0.0689703	3	0.34513	0.0531	0.0919719	3
838	P15	Sun et al	2014	Field	42 25 N	117 15 E	1505	-1.4	450			Sandy				1.38	Trenching	21	larch (L. principis-rupprechtii)	Pinaceae	Woody	Forest	ECM	0	50	kg N ha−1yr−1	Urea										Rhizosphere respiration	µmol m-2 S-1	0.18584	0.03982	0.0689703	3	0.19912	0.03982	0.0689703	3
839	P15	Sun et al	2014	Field	42 25 N	117 15 E	1505	-1.4	450			Sandy				1.38	Trenching	21	larch (L. principis-rupprechtii)	Pinaceae	Woody	Forest	ECM	0	50	kg N ha−1yr−1	Urea										Rhizosphere respiration	µmol m-2 S-1	0.29204	0.07964	0.137941	3	0.35841	0.10619	0.183926	3
840	P16	Tu et al	2013	Field	29 42 N	103 14 E	600	16.15	1490								Unplanted		Pleioblastus amarus	Poaceae	Woody	Forest	NM	0	50	kg N ha-1 year-1	NH4NO3										Respiration derived from plant root	µmol CO2 m-2 s-1	0.55	0.01	0.0173205	3	0.68	0.06	0.103923	3
841	P16	Tu et al	2013	Field	29 42 N	103 14 E	600	16.15	1490								Unplanted		Pleioblastus amarus	Poaceae	Woody	Forest	NM	0	150	kg N ha-1 year-1	NH4NO3										Respiration derived from plant root	µmol CO2 m-2 s-1	0.55	0.01	0.0173205	3	0.71	0.01	0.0173205	3
842	P16	Tu et al	2013	Field	29 42 N	103 14 E	600	16.15	1490								Unplanted		Pleioblastus amarus	Poaceae	Woody	Forest	NM	0	300	kg N ha-1 year-1	NH4NO3										Respiration derived from plant root	µmol CO2 m-2 s-1	0.55	0.01	0.0173205	3	0.83	0.02	0.034641	3
843	P16	Tu et al	2013	Field	29 42 N	103 14 E	600	16.15	1490								Unplanted		Pleioblastus amarus	Poaceae	Woody	Forest	NM	0	50	kg N ha-1 year-1	NH4NO3										Respiration derived from plant root	µmol CO2 m-2 s-1	0.37293	0.059855	0.103672	3	0.54328	0.04834	0.0837273	3
844	P16	Tu et al	2013	Field	29 42 N	103 14 E	600	16.15	1490								Unplanted		Pleioblastus amarus	Poaceae	Woody	Forest	NM	0	50	kg N ha-1 year-1	NH4NO3										Respiration derived from plant root	µmol CO2 m-2 s-1	0.35451	0.039135	0.0677838	3	0.40055	0.04604	0.0797436	3
845	P16	Tu et al	2013	Field	29 42 N	103 14 E	600	16.15	1490								Unplanted		Pleioblastus amarus	Poaceae	Woody	Forest	NM	0	50	kg N ha-1 year-1	NH4NO3										Respiration derived from plant root	µmol CO2 m-2 s-1	0.36832	0.04834	0.0837273	3	0.4558	0.03453	0.0598077	3
846	P16	Tu et al	2013	Field	29 42 N	103 14 E	600	16.15	1490								Unplanted		Pleioblastus amarus	Poaceae	Woody	Forest	NM	0	50	kg N ha-1 year-1	NH4NO3										Respiration derived from plant root	µmol CO2 m-2 s-1	0.66759	0.122005	0.211319	3	0.97145	0.03683	0.0637914	3
847	P16	Tu et al	2013	Field	29 42 N	103 14 E	600	16.15	1490								Unplanted		Pleioblastus amarus	Poaceae	Woody	Forest	NM	0	50	kg N ha-1 year-1	NH4NO3										Respiration derived from plant root	µmol CO2 m-2 s-1	1.04512	0.05755	0.0996795	3	0.96685	0.23941	0.41467	3
848	P16	Tu et al	2013	Field	29 42 N	103 14 E	600	16.15	1490								Unplanted		Pleioblastus amarus	Poaceae	Woody	Forest	NM	0	50	kg N ha-1 year-1	NH4NO3										Respiration derived from plant root	µmol CO2 m-2 s-1	1.16022	0.098985	0.171447	3	1.09116	0.06906	0.119615	3
849	P16	Tu et al	2013	Field	29 42 N	103 14 E	600	16.15	1490								Unplanted		Pleioblastus amarus	Poaceae	Woody	Forest	NM	0	50	kg N ha-1 year-1	NH4NO3										Respiration derived from plant root	µmol CO2 m-2 s-1	0.60313	0.07827	0.135568	3	1.00368	0.220995	0.382775	3
850	P16	Tu et al	2013	Field	29 42 N	103 14 E	600	16.15	1490								Unplanted		Pleioblastus amarus	Poaceae	Woody	Forest	NM	0	50	kg N ha-1 year-1	NH4NO3										Respiration derived from plant root	µmol CO2 m-2 s-1	0.83333	0.036835	0.0638001	3	0.87477	0.06906	0.119615	3
851	P16	Tu et al	2013	Field	29 42 N	103 14 E	600	16.15	1490								Unplanted		Pleioblastus amarus	Poaceae	Woody	Forest	NM	0	50	kg N ha-1 year-1	NH4NO3										Respiration derived from plant root	µmol CO2 m-2 s-1	0.55709	0.055245	0.0956871	3	0.71363	0.082875	0.143544	3
852	P16	Tu et al	2013	Field	29 42 N	103 14 E	600	16.15	1490								Unplanted		Pleioblastus amarus	Poaceae	Woody	Forest	NM	0	50	kg N ha-1 year-1	NH4NO3										Respiration derived from plant root	µmol CO2 m-2 s-1	0.26703	0.039135	0.0677838	3	0.42818	0.13582	0.235247	3
853	P16	Tu et al	2013	Field	29 42 N	103 14 E	600	16.15	1490								Unplanted		Pleioblastus amarus	Poaceae	Woody	Forest	NM	0	50	kg N ha-1 year-1	NH4NO3										Respiration derived from plant root	µmol CO2 m-2 s-1	0.37293	0.07136	0.123599	3	0.40516	0.069065	0.119624	3
854	P16	Tu et al	2013	Field	29 42 N	103 14 E	600	16.15	1490								Unplanted		Pleioblastus amarus	Poaceae	Woody	Forest	NM	0	50	kg N ha-1 year-1	NH4NO3										Respiration derived from plant root	µmol CO2 m-2 s-1	0.13812	0.041435	0.0717675	3	0.36832	0.062155	0.107656	3
855	P16	Tu et al	2013	Field	29 42 N	103 14 E	600	16.15	1490								Unplanted		Pleioblastus amarus	Poaceae	Woody	Forest	NM	0	150	kg N ha-1 year-1	NH4NO3										Respiration derived from plant root	µmol CO2 m-2 s-1	0.37293	0.059855	0.103672	3	0.48803	0.06906	0.119615	3
856	P16	Tu et al	2013	Field	29 42 N	103 14 E	600	16.15	1490								Unplanted		Pleioblastus amarus	Poaceae	Woody	Forest	NM	0	150	kg N ha-1 year-1	NH4NO3										Respiration derived from plant root	µmol CO2 m-2 s-1	0.35451	0.039135	0.0677838	3	0.46041	0.04604	0.0797436	3
857	P16	Tu et al	2013	Field	29 42 N	103 14 E	600	16.15	1490								Unplanted		Pleioblastus amarus	Poaceae	Woody	Forest	NM	0	150	kg N ha-1 year-1	NH4NO3										Respiration derived from plant root	µmol CO2 m-2 s-1	0.36832	0.04834	0.0837273	3	0.39134	0.036835	0.0638001	3
858	P16	Tu et al	2013	Field	29 42 N	103 14 E	600	16.15	1490								Unplanted		Pleioblastus amarus	Poaceae	Woody	Forest	NM	0	150	kg N ha-1 year-1	NH4NO3										Respiration derived from plant root	µmol CO2 m-2 s-1	0.66759	0.122005	0.211319	3	0.95764	0.096685	0.167463	3
859	P16	Tu et al	2013	Field	29 42 N	103 14 E	600	16.15	1490								Unplanted		Pleioblastus amarus	Poaceae	Woody	Forest	NM	0	150	kg N ha-1 year-1	NH4NO3										Respiration derived from plant root	µmol CO2 m-2 s-1	1.04512	0.05755	0.0996795	3	1.17403	0.04834	0.0837273	3
860	P16	Tu et al	2013	Field	29 42 N	103 14 E	600	16.15	1490								Unplanted		Pleioblastus amarus	Poaceae	Woody	Forest	NM	0	150	kg N ha-1 year-1	NH4NO3										Respiration derived from plant root	µmol CO2 m-2 s-1	1.16022	0.098985	0.171447	3	1.38122	0.085175	0.147527	3
861	P16	Tu et al	2013	Field	29 42 N	103 14 E	600	16.15	1490								Unplanted		Pleioblastus amarus	Poaceae	Woody	Forest	NM	0	150	kg N ha-1 year-1	NH4NO3										Respiration derived from plant root	µmol CO2 m-2 s-1	0.60313	0.07827	0.135568	3	0.91621	0.1128	0.195375	3
862	P16	Tu et al	2013	Field	29 42 N	103 14 E	600	16.15	1490								Unplanted		Pleioblastus amarus	Poaceae	Woody	Forest	NM	0	150	kg N ha-1 year-1	NH4NO3										Respiration derived from plant root	µmol CO2 m-2 s-1	0.83333	0.036835	0.0638001	3	0.89319	0.09899	0.171456	3
863	P16	Tu et al	2013	Field	29 42 N	103 14 E	600	16.15	1490								Unplanted		Pleioblastus amarus	Poaceae	Woody	Forest	NM	0	150	kg N ha-1 year-1	NH4NO3										Respiration derived from plant root	µmol CO2 m-2 s-1	0.55709	0.055245	0.0956871	3	0.64917	0.062155	0.107656	3
864	P16	Tu et al	2013	Field	29 42 N	103 14 E	600	16.15	1490								Unplanted		Pleioblastus amarus	Poaceae	Woody	Forest	NM	0	150	kg N ha-1 year-1	NH4NO3										Respiration derived from plant root	µmol CO2 m-2 s-1	0.26703	0.039135	0.0677838	3	0.4558	0.13352	0.231263	3
865	P16	Tu et al	2013	Field	29 42 N	103 14 E	600	16.15	1490								Unplanted		Pleioblastus amarus	Poaceae	Woody	Forest	NM	0	150	kg N ha-1 year-1	NH4NO3										Respiration derived from plant root	µmol CO2 m-2 s-1	0.37293	0.07136	0.123599	3	0.41436	0.142725	0.247207	3
866	P16	Tu et al	2013	Field	29 42 N	103 14 E	600	16.15	1490								Unplanted		Pleioblastus amarus	Poaceae	Woody	Forest	NM	0	150	kg N ha-1 year-1	NH4NO3										Respiration derived from plant root	µmol CO2 m-2 s-1	0.13812	0.041435	0.0717675	3	0.29006	0.036835	0.0638001	3
867	P16	Tu et al	2013	Field	29 42 N	103 14 E	600	16.15	1490								Unplanted		Pleioblastus amarus	Poaceae	Woody	Forest	NM	0	300	kg N ha-1 year-1	NH4NO3										Respiration derived from plant root	µmol CO2 m-2 s-1	0.37293	0.059855	0.103672	3	0.47882	0.03683	0.0637914	3
868	P16	Tu et al	2013	Field	29 42 N	103 14 E	600	16.15	1490								Unplanted		Pleioblastus amarus	Poaceae	Woody	Forest	NM	0	300	kg N ha-1 year-1	NH4NO3										Respiration derived from plant root	µmol CO2 m-2 s-1	0.35451	0.039135	0.0677838	3	0.46041	0.041435	0.0717675	3
869	P16	Tu et al	2013	Field	29 42 N	103 14 E	600	16.15	1490								Unplanted		Pleioblastus amarus	Poaceae	Woody	Forest	NM	0	300	kg N ha-1 year-1	NH4NO3										Respiration derived from plant root	µmol CO2 m-2 s-1	0.36832	0.04834	0.0837273	3	0.27624	0.052945	0.0917034	3
870	P16	Tu et al	2013	Field	29 42 N	103 14 E	600	16.15	1490								Unplanted		Pleioblastus amarus	Poaceae	Woody	Forest	NM	0	300	kg N ha-1 year-1	NH4NO3										Respiration derived from plant root	µmol CO2 m-2 s-1	0.66759	0.122005	0.211319	3	0.87937	0.082875	0.143544	3
871	P16	Tu et al	2013	Field	29 42 N	103 14 E	600	16.15	1490								Unplanted		Pleioblastus amarus	Poaceae	Woody	Forest	NM	0	300	kg N ha-1 year-1	NH4NO3										Respiration derived from plant root	µmol CO2 m-2 s-1	1.04512	0.05755	0.0996795	3	1.39503	0.03913	0.0677751	3
872	P16	Tu et al	2013	Field	29 42 N	103 14 E	600	16.15	1490								Unplanted		Pleioblastus amarus	Poaceae	Woody	Forest	NM	0	300	kg N ha-1 year-1	NH4NO3										Respiration derived from plant root	µmol CO2 m-2 s-1	1.16022	0.098985	0.171447	3	1.78637	0.145025	0.251191	3
873	P16	Tu et al	2013	Field	29 42 N	103 14 E	600	16.15	1490								Unplanted		Pleioblastus amarus	Poaceae	Woody	Forest	NM	0	300	kg N ha-1 year-1	NH4NO3										Respiration derived from plant root	µmol CO2 m-2 s-1	0.60313	0.07827	0.135568	3	1.37661	0.12891	0.223279	3
874	P16	Tu et al	2013	Field	29 42 N	103 14 E	600	16.15	1490								Unplanted		Pleioblastus amarus	Poaceae	Woody	Forest	NM	0	300	kg N ha-1 year-1	NH4NO3										Respiration derived from plant root	µmol CO2 m-2 s-1	0.83333	0.036835	0.0638001	3	0.99448	0.08287	0.143535	3
875	P16	Tu et al	2013	Field	29 42 N	103 14 E	600	16.15	1490								Unplanted		Pleioblastus amarus	Poaceae	Woody	Forest	NM	0	300	kg N ha-1 year-1	NH4NO3										Respiration derived from plant root	µmol CO2 m-2 s-1	0.55709	0.055245	0.0956871	3	0.77808	0.02532	0.0438555	3
876	P16	Tu et al	2013	Field	29 42 N	103 14 E	600	16.15	1490								Unplanted		Pleioblastus amarus	Poaceae	Woody	Forest	NM	0	300	kg N ha-1 year-1	NH4NO3										Respiration derived from plant root	µmol CO2 m-2 s-1	0.26703	0.039135	0.0677838	3	0.66759	0.062155	0.107656	3
877	P16	Tu et al	2013	Field	29 42 N	103 14 E	600	16.15	1490								Unplanted		Pleioblastus amarus	Poaceae	Woody	Forest	NM	0	300	kg N ha-1 year-1	NH4NO3										Respiration derived from plant root	µmol CO2 m-2 s-1	0.37293	0.07136	0.123599	3	0.52947	0.05755	0.0996795	3
878	P16	Tu et al	2013	Field	29 42 N	103 14 E	600	16.15	1490								Unplanted		Pleioblastus amarus	Poaceae	Woody	Forest	NM	0	300	kg N ha-1 year-1	NH4NO3										Respiration derived from plant root	µmol CO2 m-2 s-1	0.13812	0.041435	0.0717675	3	0.33149	0.04604	0.0797436	3
879	P17	Wang and Liu	2014	Pot						35 cm diameter and 40 cm depth		Clay loam	36.8	24.3	38.9	1.14	Root excavation		Chinese pine (Pinus tabulaeformis)	Pinaceae			ECM	0	2.8	g N m-2 yr-1	Urea	nmol CO2 g-1 S-1	7.58626	0.163005	0.32601	4	8.0316	0.26667	0.53334	4
880	P17	Wang and Liu	2014	Pot						35 cm diameter and 40 cm depth		Clay loam	36.8	24.3	38.9	1.14	Root excavation		Chinese pine (Pinus tabulaeformis)	Pinaceae			ECM	0	5.6	g N m-2 yr-1	Urea	nmol CO2 g-1 S-1	7.58626	0.163005	0.32601	4	8.80296	0.26668	0.53336	4
881	P17	Wang and Liu	2014	Pot						35 cm diameter and 40 cm depth		Clay loam	36.8	24.3	38.9	1.14	Root excavation		Chinese pine (Pinus tabulaeformis)	Pinaceae			ECM	0	11.2	g N m-2 yr-1	Urea	nmol CO2 g-1 S-1	7.58626	0.163005	0.32601	4	9.15941	0.474115	0.94823	4
882	P17	Wang and Liu	2014	Pot						35 cm diameter and 40 cm depth		Clay loam	36.8	24.3	38.9	1.14	Root excavation		Chinese pine (Pinus tabulaeformis)	Pinaceae			ECM	0	22.4	g N m-2 yr-1	Urea	nmol CO2 g-1 S-1	7.58626	0.163005	0.32601	4	7.47145	0.414815	0.82963	4
883	P17	Wang and Liu	2014	Pot						35 cm diameter and 40 cm depth		Clay loam	36.8	24.3	38.9	1.14	Root excavation		Chinese pine (Pinus tabulaeformis)	Pinaceae			ECM	0	2.8	g N m-2 yr-1	Urea	nmol CO2 g-1 S-1	6.99962	0.14815	0.2963	4	7.11904	0.25184	0.50368	4
884	P17	Wang and Liu	2014	Pot						35 cm diameter and 40 cm depth		Clay loam	36.8	24.3	38.9	1.14	Root excavation		Chinese pine (Pinus tabulaeformis)	Pinaceae			ECM	0	5.6	g N m-2 yr-1	Urea	nmol CO2 g-1 S-1	6.99962	0.14815	0.2963	4	7.44592	0.23709	0.47418	4
885	P17	Wang and Liu	2014	Pot						35 cm diameter and 40 cm depth		Clay loam	36.8	24.3	38.9	1.14	Root excavation		Chinese pine (Pinus tabulaeformis)	Pinaceae			ECM	0	11.2	g N m-2 yr-1	Urea	nmol CO2 g-1 S-1	6.99962	0.14815	0.2963	4	7.80242	0.399985	0.79997	4
886	P17	Wang and Liu	2014	Pot						35 cm diameter and 40 cm depth		Clay loam	36.8	24.3	38.9	1.14	Root excavation		Chinese pine (Pinus tabulaeformis)	Pinaceae			ECM	0	22.4	g N m-2 yr-1	Urea	nmol CO2 g-1 S-1	6.99962	0.14815	0.2963	4	7.21073	0.41479	0.82958	4
887	P17	Wang and Liu	2014	Pot						35 cm diameter and 40 cm depth		Clay loam	36.8	24.3	38.9	1.14	Root excavation		Chinese pine (Pinus tabulaeformis)	Pinaceae			ECM	0	2.8	g N m-2 yr-1	Urea	nmol CO2 g-1 S-1	3.21292	0.13332	0.26664	4	3.30281	0.19262	0.38524	4
888	P17	Wang and Liu	2014	Pot						35 cm diameter and 40 cm depth		Clay loam	36.8	24.3	38.9	1.14	Root excavation		Chinese pine (Pinus tabulaeformis)	Pinaceae			ECM	0	5.6	g N m-2 yr-1	Urea	nmol CO2 g-1 S-1	3.21292	0.13332	0.26664	4	3.7185	0.14815	0.2963	4
889	P17	Wang and Liu	2014	Pot						35 cm diameter and 40 cm depth		Clay loam	36.8	24.3	38.9	1.14	Root excavation		Chinese pine (Pinus tabulaeformis)	Pinaceae			ECM	0	11.2	g N m-2 yr-1	Urea	nmol CO2 g-1 S-1	3.21292	0.13332	0.26664	4	4.10459	0.19257	0.38514	4
890	P17	Wang and Liu	2014	Pot						35 cm diameter and 40 cm depth		Clay loam	36.8	24.3	38.9	1.14	Root excavation		Chinese pine (Pinus tabulaeformis)	Pinaceae			ECM	0	22.4	g N m-2 yr-1	Urea	nmol CO2 g-1 S-1	3.21292	0.13332	0.26664	4	3.30551	0.22225	0.4445	4
891	P17	Wang and Liu	2014	Pot						35 cm diameter and 40 cm depth		Clay loam	36.8	24.3	38.9	1.14	Root excavation		Chinese pine (Pinus tabulaeformis)	Pinaceae			ECM	0	2.8	g N m-2 yr-1	Urea	nmol CO2 g-1 S-1	2.5077	0.148135	0.29627	4	2.41982	0.103705	0.20741	4
892	P17	Wang and Liu	2014	Pot						35 cm diameter and 40 cm depth		Clay loam	36.8	24.3	38.9	1.14	Root excavation		Chinese pine (Pinus tabulaeformis)	Pinaceae			ECM	0	5.6	g N m-2 yr-1	Urea	nmol CO2 g-1 S-1	2.5077	0.148135	0.29627	4	2.83554	0.088905	0.17781	4
893	P17	Wang and Liu	2014	Pot						35 cm diameter and 40 cm depth		Clay loam	36.8	24.3	38.9	1.14	Root excavation		Chinese pine (Pinus tabulaeformis)	Pinaceae			ECM	0	11.2	g N m-2 yr-1	Urea	nmol CO2 g-1 S-1	2.5077	0.148135	0.29627	4	2.71792	0.148135	0.29627	4
894	P17	Wang and Liu	2014	Pot						35 cm diameter and 40 cm depth		Clay loam	36.8	24.3	38.9	1.14	Root excavation		Chinese pine (Pinus tabulaeformis)	Pinaceae			ECM	0	22.4	g N m-2 yr-1	Urea	nmol CO2 g-1 S-1	2.5077	0.148135	0.29627	4	2.95585	0.23705	0.4741	4
895	P17	Wang and Liu	2014	Pot						35 cm diameter and 40 cm depth		Clay loam	36.8	24.3	38.9	1.14	Root excavation		Chinese pine (Pinus tabulaeformis)	Pinaceae			ECM	0	2.8	g N m-2 yr-1	Urea	nmol CO2 g-1 S-1	2.57294	0.10369	0.20738	4	2.39617	0.08888	0.17776	4
896	P17	Wang and Liu	2014	Pot						35 cm diameter and 40 cm depth		Clay loam	36.8	24.3	38.9	1.14	Root excavation		Chinese pine (Pinus tabulaeformis)	Pinaceae			ECM	0	5.6	g N m-2 yr-1	Urea	nmol CO2 g-1 S-1	2.57294	0.10369	0.20738	4	2.63405	0.1037	0.2074	4
897	P17	Wang and Liu	2014	Pot						35 cm diameter and 40 cm depth		Clay loam	36.8	24.3	38.9	1.14	Root excavation		Chinese pine (Pinus tabulaeformis)	Pinaceae			ECM	0	11.2	g N m-2 yr-1	Urea	nmol CO2 g-1 S-1	2.57294	0.10369	0.20738	4	2.72389	0.13331	0.26662	4
898	P17	Wang and Liu	2014	Pot						35 cm diameter and 40 cm depth		Clay loam	36.8	24.3	38.9	1.14	Root excavation		Chinese pine (Pinus tabulaeformis)	Pinaceae			ECM	0	22.4	g N m-2 yr-1	Urea	nmol CO2 g-1 S-1	2.57294	0.10369	0.20738	4	2.51736	0.177805	0.35561	4
899	P18	Wang et al	2017	Field	29 16 N	98 41 E	3792	6.5	509							1.1	Unplanted		alpine spruces	Pinaceae	Woody	Forest	ECM	0	50	kg N ha-1 year-1	NH4NO3										Root respiration	µmol CO2 m-2 S-1	0.25	0.03	0.0519615	3	0.38	0.05	0.0866025	3
900	P18	Wang et al	2017	Field	29 16 N	98 41 E	3792	6.5	509							1.1	Unplanted		alpine spruces	Pinaceae	Woody	Forest	ECM	0	100	kg N ha-1 year-1	NH4NO3										Root respiration	µmol CO2 m-2 S-1	0.25	0.03	0.0519615	3	0.46	0.04	0.069282	3
901	P18	Wang et al	2017	Field	29 16 N	98 41 E	3792	6.5	509							1.1	Unplanted		alpine spruces	Pinaceae	Woody	Forest	ECM	0	150	kg N ha-1 year-1	NH4NO3										Root respiration	µmol CO2 m-2 S-1	0.25	0.03	0.0519615	3	0.37	0.05	0.0866025	3
902	P18	Wang et al	2017	Field	29 16 N	98 41 E	3792	6.5	509							1.1	Unplanted		alpine spruces	Pinaceae	Woody	Forest	ECM	0	50	kg N ha-1 year-1	NH4NO3										Root respiration	µmol CO2 m-2 S-1	0.31838	0.03619	0.0626829	3	0.40164	0.03982	0.0689703	3
903	P18	Wang et al	2017	Field	29 16 N	98 41 E	3792	6.5	509							1.1	Unplanted		alpine spruces	Pinaceae	Woody	Forest	ECM	0	50	kg N ha-1 year-1	NH4NO3										Root respiration	µmol CO2 m-2 S-1	0.19856	0.06153	0.106573	3	0.27457	0.02172	0.0376201	3
904	P18	Wang et al	2017	Field	29 16 N	98 41 E	3792	6.5	509							1.1	Unplanted		alpine spruces	Pinaceae	Woody	Forest	ECM	0	50	kg N ha-1 year-1	NH4NO3										Root respiration	µmol CO2 m-2 S-1	0.32864	0.03982	0.0689703	3	0.48792	0.03982	0.0689703	3
905	P18	Wang et al	2017	Field	29 16 N	98 41 E	3792	6.5	509							1.1	Unplanted		alpine spruces	Pinaceae	Woody	Forest	ECM	0	50	kg N ha-1 year-1	NH4NO3										Root respiration	µmol CO2 m-2 S-1	0.18708	0.03981	0.0689529	3	0.28843	0.05068	0.0877803	3
906	P18	Wang et al	2017	Field	29 16 N	98 41 E	3792	6.5	509							1.1	Unplanted		alpine spruces	Pinaceae	Woody	Forest	ECM	0	50	kg N ha-1 year-1	NH4NO3										Root respiration	µmol CO2 m-2 S-1	0.26275	0.03982	0.0689703	3	0.33877	0.08325	0.144193	3
907	P18	Wang et al	2017	Field	29 16 N	98 41 E	3792	6.5	509							1.1	Unplanted		alpine spruces	Pinaceae	Woody	Forest	ECM	0	50	kg N ha-1 year-1	NH4NO3										Root respiration	µmol CO2 m-2 S-1	0.63173	0.19548	0.338581	3	0.85617	0.02896	0.0501602	3
908	P18	Wang et al	2017	Field	29 16 N	98 41 E	3792	6.5	509							1.1	Unplanted		alpine spruces	Pinaceae	Woody	Forest	ECM	0	50	kg N ha-1 year-1	NH4NO3										Root respiration	µmol CO2 m-2 S-1	0.39983	0.12669	0.219434	3	0.96091	0.02534	0.0438902	3
909	P18	Wang et al	2017	Field	29 16 N	98 41 E	3792	6.5	509							1.1	Unplanted		alpine spruces	Pinaceae	Woody	Forest	ECM	0	50	kg N ha-1 year-1	NH4NO3										Root respiration	µmol CO2 m-2 S-1	0.24744	0.0724	0.1254	3	0.38138	0.03258	0.0564302	3
910	P18	Wang et al	2017	Field	29 16 N	98 41 E	3792	6.5	509							1.1	Unplanted		alpine spruces	Pinaceae	Woody	Forest	ECM	0	50	kg N ha-1 year-1	NH4NO3										Root respiration	µmol CO2 m-2 S-1	0.08794	0.02171	0.0376028	3	0.23997	0.03258	0.0564302	3
911	P18	Wang et al	2017	Field	29 16 N	98 41 E	3792	6.5	509							1.1	Unplanted		alpine spruces	Pinaceae	Woody	Forest	ECM	0	50	kg N ha-1 year-1	NH4NO3										Root respiration	µmol CO2 m-2 S-1	0.16364	0.0362	0.0627002	3	0.11659	0.02895	0.0501429	3
912	P18	Wang et al	2017	Field	29 16 N	98 41 E	3792	6.5	509							1.1	Unplanted		alpine spruces	Pinaceae	Woody	Forest	ECM	0	50	kg N ha-1 year-1	NH4NO3										Root respiration	µmol CO2 m-2 S-1	0.0765	0.00724	0.01254	3	0.05116	0.02534	0.0438902	3
913	P18	Wang et al	2017	Field	29 16 N	98 41 E	3792	6.5	509							1.1	Unplanted		alpine spruces	Pinaceae	Woody	Forest	ECM	0	50	kg N ha-1 year-1	NH4NO3										Root respiration	µmol CO2 m-2 S-1	0.09065	0.02534	0.0438902	3	0.13409	0.03257	0.0564129	3
914	P18	Wang et al	2017	Field	29 16 N	98 41 E	3792	6.5	509							1.1	Unplanted		alpine spruces	Pinaceae	Woody	Forest	ECM	0	100	kg N ha-1 year-1	NH4NO3										Root respiration	µmol CO2 m-2 S-1	0.31838	0.03619	0.0626829	3	0.45593	0.10136	0.175561	3
915	P18	Wang et al	2017	Field	29 16 N	98 41 E	3792	6.5	509							1.1	Unplanted		alpine spruces	Pinaceae	Woody	Forest	ECM	0	100	kg N ha-1 year-1	NH4NO3										Root respiration	µmol CO2 m-2 S-1	0.19856	0.06153	0.106573	3	0.39041	0.05429	0.094033	3
916	P18	Wang et al	2017	Field	29 16 N	98 41 E	3792	6.5	509							1.1	Unplanted		alpine spruces	Pinaceae	Woody	Forest	ECM	0	100	kg N ha-1 year-1	NH4NO3										Root respiration	µmol CO2 m-2 S-1	0.32864	0.03982	0.0689703	3	0.39742	0.0905	0.156751	3
917	P18	Wang et al	2017	Field	29 16 N	98 41 E	3792	6.5	509							1.1	Unplanted		alpine spruces	Pinaceae	Woody	Forest	ECM	0	100	kg N ha-1 year-1	NH4NO3										Root respiration	µmol CO2 m-2 S-1	0.18708	0.03981	0.0689529	3	0.26309	0.07602	0.131671	3
918	P18	Wang et al	2017	Field	29 16 N	98 41 E	3792	6.5	509							1.1	Unplanted		alpine spruces	Pinaceae	Woody	Forest	ECM	0	100	kg N ha-1 year-1	NH4NO3										Root respiration	µmol CO2 m-2 S-1	0.26275	0.03982	0.0689703	3	0.76954	0.11221	0.194353	3
919	P18	Wang et al	2017	Field	29 16 N	98 41 E	3792	6.5	509							1.1	Unplanted		alpine spruces	Pinaceae	Woody	Forest	ECM	0	100	kg N ha-1 year-1	NH4NO3										Root respiration	µmol CO2 m-2 S-1	0.63173	0.19548	0.338581	3	0.67155	0.15927	0.275864	3
920	P18	Wang et al	2017	Field	29 16 N	98 41 E	3792	6.5	509							1.1	Unplanted		alpine spruces	Pinaceae	Woody	Forest	ECM	0	100	kg N ha-1 year-1	NH4NO3										Root respiration	µmol CO2 m-2 S-1	0.39983	0.12669	0.219434	3	0.61703	0.06877	0.119113	3
921	P18	Wang et al	2017	Field	29 16 N	98 41 E	3792	6.5	509							1.1	Unplanted		alpine spruces	Pinaceae	Woody	Forest	ECM	0	100	kg N ha-1 year-1	NH4NO3										Root respiration	µmol CO2 m-2 S-1	0.24744	0.0724	0.1254	3	0.88455	0.15565	0.269594	3
922	P18	Wang et al	2017	Field	29 16 N	98 41 E	3792	6.5	509							1.1	Unplanted		alpine spruces	Pinaceae	Woody	Forest	ECM	0	100	kg N ha-1 year-1	NH4NO3										Root respiration	µmol CO2 m-2 S-1	0.08794	0.02171	0.0376028	3	0.34857	0.07602	0.131671	3
923	P18	Wang et al	2017	Field	29 16 N	98 41 E	3792	6.5	509							1.1	Unplanted		alpine spruces	Pinaceae	Woody	Forest	ECM	0	100	kg N ha-1 year-1	NH4NO3										Root respiration	µmol CO2 m-2 S-1	0.16364	0.0362	0.0627002	3	0.38445	0.03983	0.0689876	3
924	P18	Wang et al	2017	Field	29 16 N	98 41 E	3792	6.5	509							1.1	Unplanted		alpine spruces	Pinaceae	Woody	Forest	ECM	0	100	kg N ha-1 year-1	NH4NO3										Root respiration	µmol CO2 m-2 S-1	0.0765	0.00724	0.01254	3	0.18509	0.05069	0.0877977	3
925	P18	Wang et al	2017	Field	29 16 N	98 41 E	3792	6.5	509							1.1	Unplanted		alpine spruces	Pinaceae	Woody	Forest	ECM	0	100	kg N ha-1 year-1	NH4NO3										Root respiration	µmol CO2 m-2 S-1	0.09065	0.02534	0.0438902	3	0.19201	0.01448	0.0250801	3
926	P18	Wang et al	2017	Field	29 16 N	98 41 E	3792	6.5	509							1.1	Unplanted		alpine spruces	Pinaceae	Woody	Forest	ECM	0	150	kg N ha-1 year-1	NH4NO3										Root respiration	µmol CO2 m-2 S-1	0.31838	0.03619	0.0626829	3	0.23512	0.11946	0.206911	3
927	P18	Wang et al	2017	Field	29 16 N	98 41 E	3792	6.5	509							1.1	Unplanted		alpine spruces	Pinaceae	Woody	Forest	ECM	0	150	kg N ha-1 year-1	NH4NO3										Root respiration	µmol CO2 m-2 S-1	0.19856	0.06153	0.106573	3	0.37231	0.07239	0.125383	3
928	P18	Wang et al	2017	Field	29 16 N	98 41 E	3792	6.5	509							1.1	Unplanted		alpine spruces	Pinaceae	Woody	Forest	ECM	0	150	kg N ha-1 year-1	NH4NO3										Root respiration	µmol CO2 m-2 S-1	0.32864	0.03982	0.0689703	3	0.58565	0.0543	0.0940504	3
929	P18	Wang et al	2017	Field	29 16 N	98 41 E	3792	6.5	509							1.1	Unplanted		alpine spruces	Pinaceae	Woody	Forest	ECM	0	150	kg N ha-1 year-1	NH4NO3										Root respiration	µmol CO2 m-2 S-1	0.18708	0.03981	0.0689529	3	0.245	0.09411	0.163003	3
930	P18	Wang et al	2017	Field	29 16 N	98 41 E	3792	6.5	509							1.1	Unplanted		alpine spruces	Pinaceae	Woody	Forest	ECM	0	150	kg N ha-1 year-1	NH4NO3										Root respiration	µmol CO2 m-2 S-1	0.26275	0.03982	0.0689703	3	0.63198	0.2534	0.438902	3
931	P18	Wang et al	2017	Field	29 16 N	98 41 E	3792	6.5	509							1.1	Unplanted		alpine spruces	Pinaceae	Woody	Forest	ECM	0	150	kg N ha-1 year-1	NH4NO3										Root respiration	µmol CO2 m-2 S-1	0.63173	0.19548	0.338581	3	0.95029	0.09773	0.169273	3
932	P18	Wang et al	2017	Field	29 16 N	98 41 E	3792	6.5	509							1.1	Unplanted		alpine spruces	Pinaceae	Woody	Forest	ECM	0	150	kg N ha-1 year-1	NH4NO3										Root respiration	µmol CO2 m-2 S-1	0.39983	0.12669	0.219434	3	0.56634	0.11584	0.200641	3
933	P18	Wang et al	2017	Field	29 16 N	98 41 E	3792	6.5	509							1.1	Unplanted		alpine spruces	Pinaceae	Woody	Forest	ECM	0	150	kg N ha-1 year-1	NH4NO3										Root respiration	µmol CO2 m-2 S-1	0.24744	0.0724	0.1254	3	0.39224	0.06878	0.11913	3
934	P18	Wang et al	2017	Field	29 16 N	98 41 E	3792	6.5	509							1.1	Unplanted		alpine spruces	Pinaceae	Woody	Forest	ECM	0	150	kg N ha-1 year-1	NH4NO3										Root respiration	µmol CO2 m-2 S-1	0.08794	0.02171	0.0376028	3	0.13861	0.03621	0.0627176	3
935	P18	Wang et al	2017	Field	29 16 N	98 41 E	3792	6.5	509							1.1	Unplanted		alpine spruces	Pinaceae	Woody	Forest	ECM	0	150	kg N ha-1 year-1	NH4NO3										Root respiration	µmol CO2 m-2 S-1	0.16364	0.0362	0.0627002	3	0.16364	0.03259	0.0564475	3
936	P18	Wang et al	2017	Field	29 16 N	98 41 E	3792	6.5	509							1.1	Unplanted		alpine spruces	Pinaceae	Woody	Forest	ECM	0	150	kg N ha-1 year-1	NH4NO3										Root respiration	µmol CO2 m-2 S-1	0.0765	0.00724	0.01254	3	0.09822	0.03619	0.0626829	3
937	P18	Wang et al	2017	Field	29 16 N	98 41 E	3792	6.5	509							1.1	Unplanted		alpine spruces	Pinaceae	Woody	Forest	ECM	0	150	kg N ha-1 year-1	NH4NO3										Root respiration	µmol CO2 m-2 S-1	0.09065	0.02534	0.0438902	3	0.08341	0.02896	0.0501602	3
938	P19	Wang et al	2019	Field	29 16 N	98 41 E	3792	3.8	540							1.1	Trenching	56	Picea baifouriana, Populus spp. As dominated trees	Pinaceae	Woody	Forest	AMF+ECM	0	50	kg N ha-1 a-1	NH4NO3										Autotrophic resp	µmol CO2 m-2 s-1	0.25	0.03	0.0519615	3	0.38	0.05	0.0866025	3
939	P19	Wang et al	2019	Field	29 16 N	98 41 E	3792	3.8	540							1.1	Trenching	56	Picea baifouriana, Populus spp.	Pinaceae	Woody	Forest	AMF+ECM	0	100	kg N ha-1 a-1	NH4NO3										Autotrophic resp	µmol CO2 m-2 s-1	0.25	0.03	0.0519615	3	0.46	0.04	0.069282	3
940	P19	Wang et al	2019	Field	29 16 N	98 41 E	3792	3.8	540							1.1	Trenching	56	Picea baifouriana, Populus spp.	Pinaceae	Woody	Forest	AMF+ECM	0	150	kg N ha-1 a-1	NH4NO3										Autotrophic resp	µmol CO2 m-2 s-1	0.25	0.03	0.0519615	3	0.37	0.05	0.0866025	3
941	P19	Wang et al	2019	Field	29 16 N	98 41 E	4050	-0.7	1134							1.1	Trenching	147	Abies georgei, Picea likiangensis as dominated trees	Pinaceae	Woody	Forest	ECM	0	50	kg N ha-1 a-1	NH4NO3										Autotrophic resp	µmol CO2 m-2 s-1	0.41	0.1	0.173205	3	0.58	0.13	0.225167	3
942	P19	Wang et al	2019	Field	29 16 N	98 41 E	4050	-0.7	1134							1.1	Trenching	147	Abies georgei, Picea likiangensis	Pinaceae	Woody	Forest	ECM	0	100	kg N ha-1 a-1	NH4NO3										Autotrophic resp	µmol CO2 m-2 s-1	0.41	0.1	0.173205	3	0.5	0.1	0.173205	3
943	P19	Wang et al	2019	Field	29 16 N	98 41 E	4050	-0.7	1134							1.1	Trenching	147	Abies georgei, Picea likiangensis	Pinaceae	Woody	Forest	ECM	0	150	kg N ha-1 a-1	NH4NO3										Autotrophic resp	µmol CO2 m-2 s-1	0.41	0.1	0.173205	3	0.41	0.09	0.155885	3
944	P19	Wang et al	2019	Field	29 16 N	98 41 E	3792	3.8	540							1.1	Trenching	56	Picea baifouriana, Populus spp. As dominated trees	Pinaceae	Woody	Forest	AMF+ECM	0	50	kg N ha-1 a-1	NH4NO3										Autotrophic resp	µmol CO2 m-2 s-1	0.31821	0.05068	0.0877803	3	0.40511	0.04344	0.0752403	3
945	P19	Wang et al	2019	Field	29 16 N	98 41 E	3792	3.8	540							1.1	Trenching	56	Picea baifouriana, Populus spp. As dominated trees	Pinaceae	Woody	Forest	AMF+ECM	0	50	kg N ha-1 a-1	NH4NO3										Autotrophic resp	µmol CO2 m-2 s-1	0.20887	0.02174	0.0376548	3	0.28129	0.02172	0.0376201	3
946	P19	Wang et al	2019	Field	29 16 N	98 41 E	3792	3.8	540							1.1	Trenching	56	Picea baifouriana, Populus spp. As dominated trees	Pinaceae	Woody	Forest	AMF+ECM	0	50	kg N ha-1 a-1	NH4NO3										Autotrophic resp	µmol CO2 m-2 s-1	0.3315	0.05071	0.0878323	3	0.49079	0.04344	0.0752403	3
947	P19	Wang et al	2019	Field	29 16 N	98 41 E	3792	3.8	540							1.1	Trenching	56	Picea baifouriana, Populus spp. As dominated trees	Pinaceae	Woody	Forest	AMF+ECM	0	50	kg N ha-1 a-1	NH4NO3										Autotrophic resp	µmol CO2 m-2 s-1	0.18596	0.05064	0.0877111	3	0.28728	0.05794	0.100355	3
948	P19	Wang et al	2019	Field	29 16 N	98 41 E	3792	3.8	540							1.1	Trenching	56	Picea baifouriana, Populus spp. As dominated trees	Pinaceae	Woody	Forest	AMF+ECM	0	50	kg N ha-1 a-1	NH4NO3										Autotrophic resp	µmol CO2 m-2 s-1	0.26489	0.04342	0.0752056	3	0.33727	0.08689	0.150498	3
949	P19	Wang et al	2019	Field	29 38 N	94 43 E	3792	3.8	540							1.1	Trenching	56	Picea baifouriana, Populus spp. As dominated trees	Pinaceae	Woody	Forest	AMF+ECM	0	50	kg N ha-1 a-1	NH4NO3										Autotrophic resp	µmol CO2 m-2 s-1	0.63361	0.06518	0.112895	3	0.85805	0.04343	0.075223	3
950	P19	Wang et al	2019	Field	29 38 N	94 43 E	3792	3.8	540							1.1	Trenching	56	Picea baifouriana, Populus spp. As dominated trees	Pinaceae	Woody	Forest	AMF+ECM	0	50	kg N ha-1 a-1	NH4NO3										Autotrophic resp	µmol CO2 m-2 s-1	0.40148	0.12306	0.213146	3	0.96619	0.0362	0.0627002	3
951	P19	Wang et al	2019	Field	29 38 N	94 43 E	3792	3.8	540							1.1	Trenching	56	Picea baifouriana, Populus spp. As dominated trees	Pinaceae	Woody	Forest	AMF+ECM	0	50	kg N ha-1 a-1	NH4NO3										Autotrophic resp	µmol CO2 m-2 s-1	0.24875	0.08686	0.150446	3	0.37905	0.07964	0.137941	3
952	P19	Wang et al	2019	Field	29 16 N	98 41 E	3792	3.8	540							1.1	Trenching	56	Picea baifouriana, Populus spp. As dominated trees	Pinaceae	Woody	Forest	AMF+ECM	0	50	kg N ha-1 a-1	NH4NO3										Autotrophic resp	µmol CO2 m-2 s-1	0.08902	0.02896	0.0501602	3	0.24104	0.05068	0.0877803	3
953	P19	Wang et al	2019	Field	29 16 N	98 41 E	3792	3.8	540							1.1	Trenching	56	Picea baifouriana, Populus spp. As dominated trees	Pinaceae	Woody	Forest	AMF+ECM	0	50	kg N ha-1 a-1	NH4NO3										Autotrophic resp	µmol CO2 m-2 s-1	0.14632	0.0796	0.137871	3	0.13184	0.04343	0.075223	3
954	P19	Wang et al	2019	Field	29 16 N	98 41 E	3792	3.8	540							1.1	Trenching	56	Picea baifouriana, Populus spp. As dominated trees	Pinaceae	Woody	Forest	AMF+ECM	0	50	kg N ha-1 a-1	NH4NO3										Autotrophic resp	µmol CO2 m-2 s-1	0.0589	0.07964	0.137941	3	0.0589	0.0362	0.0627002	3
955	P19	Wang et al	2019	Field	29 16 N	98 41 E	3792	3.8	540							1.1	Trenching	56	Picea baifouriana, Populus spp. As dominated trees	Pinaceae	Woody	Forest	AMF+ECM	0	50	kg N ha-1 a-1	NH4NO3										Autotrophic resp	µmol CO2 m-2 s-1	0.0872	0.02896	0.0501602	3	0.13788	0.04342	0.0752056	3
956	P19	Wang et al	2019	Field	29 16 N	98 41 E	3792	3.8	540							1.1	Trenching	56	Picea baifouriana, Populus spp.	Pinaceae	Woody	Forest	AMF+ECM	0	100	kg N ha-1 a-1	NH4NO3										Autotrophic resp	µmol CO2 m-2 s-1	0.31821	0.05068	0.0877803	3	0.45575	0.10138	0.175595	3
957	P19	Wang et al	2019	Field	29 16 N	98 41 E	3792	3.8	540							1.1	Trenching	56	Picea baifouriana, Populus spp.	Pinaceae	Woody	Forest	AMF+ECM	0	100	kg N ha-1 a-1	NH4NO3										Autotrophic resp	µmol CO2 m-2 s-1	0.20887	0.02174	0.0376548	3	0.39711	0.13033	0.225738	3
958	P19	Wang et al	2019	Field	29 16 N	98 41 E	3792	3.8	540							1.1	Trenching	56	Picea baifouriana, Populus spp.	Pinaceae	Woody	Forest	AMF+ECM	0	100	kg N ha-1 a-1	NH4NO3										Autotrophic resp	µmol CO2 m-2 s-1	0.3315	0.05071	0.0878323	3	0.40391	0.07962	0.137906	3
959	P19	Wang et al	2019	Field	29 16 N	98 41 E	3792	3.8	540							1.1	Trenching	56	Picea baifouriana, Populus spp.	Pinaceae	Woody	Forest	AMF+ECM	0	100	kg N ha-1 a-1	NH4NO3										Autotrophic resp	µmol CO2 m-2 s-1	0.18596	0.05064	0.0877111	3	0.25834	0.07962	0.137906	3
960	P19	Wang et al	2019	Field	29 16 N	98 41 E	3792	3.8	540							1.1	Trenching	56	Picea baifouriana, Populus spp.	Pinaceae	Woody	Forest	AMF+ECM	0	100	kg N ha-1 a-1	NH4NO3										Autotrophic resp	µmol CO2 m-2 s-1	0.26489	0.04342	0.0752056	3	0.75719	0.13754	0.238226	3
961	P19	Wang et al	2019	Field	29 16 N	98 41 E	3792	3.8	540							1.1	Trenching	56	Picea baifouriana, Populus spp.	Pinaceae	Woody	Forest	AMF+ECM	0	100	kg N ha-1 a-1	NH4NO3										Autotrophic resp	µmol CO2 m-2 s-1	0.63361	0.06518	0.112895	3	0.67705	0.13756	0.238261	3
962	P19	Wang et al	2019	Field	29 16 N	98 41 E	3792	3.8	540							1.1	Trenching	56	Picea baifouriana, Populus spp.	Pinaceae	Woody	Forest	AMF+ECM	0	100	kg N ha-1 a-1	NH4NO3										Autotrophic resp	µmol CO2 m-2 s-1	0.40148	0.12306	0.213146	3	0.61868	0.16651	0.288404	3
963	P19	Wang et al	2019	Field	29 16 N	98 41 E	3792	3.8	540							1.1	Trenching	56	Picea baifouriana, Populus spp.	Pinaceae	Woody	Forest	AMF+ECM	0	100	kg N ha-1 a-1	NH4NO3										Autotrophic resp	µmol CO2 m-2 s-1	0.24875	0.08686	0.150446	3	0.8786	0.1665	0.288386	3
964	P19	Wang et al	2019	Field	29 16 N	98 41 E	3792	3.8	540							1.1	Trenching	56	Picea baifouriana, Populus spp.	Pinaceae	Woody	Forest	AMF+ECM	0	100	kg N ha-1 a-1	NH4NO3										Autotrophic resp	µmol CO2 m-2 s-1	0.08902	0.02896	0.0501602	3	0.34964	0.07964	0.137941	3
965	P19	Wang et al	2019	Field	29 16 N	98 41 E	3792	3.8	540							1.1	Trenching	56	Picea baifouriana, Populus spp.	Pinaceae	Woody	Forest	AMF+ECM	0	100	kg N ha-1 a-1	NH4NO3										Autotrophic resp	µmol CO2 m-2 s-1	0.14632	0.0796	0.137871	3	0.38523	0.04342	0.0752056	3
966	P19	Wang et al	2019	Field	29 16 N	98 41 E	3792	3.8	540							1.1	Trenching	56	Picea baifouriana, Populus spp.	Pinaceae	Woody	Forest	AMF+ECM	0	100	kg N ha-1 a-1	NH4NO3										Autotrophic resp	µmol CO2 m-2 s-1	0.0589	0.07964	0.137941	3	0.18921	0.05792	0.10032	3
967	P19	Wang et al	2019	Field	29 16 N	98 41 E	3792	3.8	540							1.1	Trenching	56	Picea baifouriana, Populus spp.	Pinaceae	Woody	Forest	AMF+ECM	0	100	kg N ha-1 a-1	NH4NO3										Autotrophic resp	µmol CO2 m-2 s-1	0.0872	0.02896	0.0501602	3	0.18856	0.01446	0.0250455	3
968	P19	Wang et al	2019	Field	29 16 N	98 41 E	3792	3.8	540							1.1	Trenching	56	Picea baifouriana, Populus spp.	Pinaceae	Woody	Forest	AMF+ECM	0	150	kg N ha-1 a-1	NH4NO3										Autotrophic resp	µmol CO2 m-2 s-1	0.31821	0.05068	0.0877803	3	0.23858	0.09413	0.163038	3
969	P19	Wang et al	2019	Field	29 16 N	98 41 E	3792	3.8	540							1.1	Trenching	56	Picea baifouriana, Populus spp.	Pinaceae	Woody	Forest	AMF+ECM	0	150	kg N ha-1 a-1	NH4NO3										Autotrophic resp	µmol CO2 m-2 s-1	0.20887	0.02174	0.0376548	3	0.36817	0.15927	0.275864	3
970	P19	Wang et al	2019	Field	29 16 N	98 41 E	3792	3.8	540							1.1	Trenching	56	Picea baifouriana, Populus spp.	Pinaceae	Woody	Forest	AMF+ECM	0	150	kg N ha-1 a-1	NH4NO3										Autotrophic resp	µmol CO2 m-2 s-1	0.3315	0.05071	0.0878323	3	0.58489	0.05792	0.10032	3
971	P19	Wang et al	2019	Field	29 16 N	98 41 E	3792	3.8	540							1.1	Trenching	56	Picea baifouriana, Populus spp.	Pinaceae	Woody	Forest	AMF+ECM	0	150	kg N ha-1 a-1	NH4NO3										Autotrophic resp	µmol CO2 m-2 s-1	0.18596	0.05064	0.0877111	3	0.24384	0.10136	0.175561	3
972	P19	Wang et al	2019	Field	29 16 N	98 41 E	3792	3.8	540							1.1	Trenching	56	Picea baifouriana, Populus spp.	Pinaceae	Woody	Forest	AMF+ECM	0	150	kg N ha-1 a-1	NH4NO3										Autotrophic resp	µmol CO2 m-2 s-1	0.26489	0.04342	0.0752056	3	0.63412	0.24617	0.426379	3
973	P19	Wang et al	2019	Field	29 16 N	98 41 E	3792	3.8	540							1.1	Trenching	56	Picea baifouriana, Populus spp.	Pinaceae	Woody	Forest	AMF+ECM	0	150	kg N ha-1 a-1	NH4NO3										Autotrophic resp	µmol CO2 m-2 s-1	0.63361	0.06518	0.112895	3	0.95216	0.09414	0.163055	3
974	P19	Wang et al	2019	Field	29 16 N	98 41 E	3792	3.8	540							1.1	Trenching	56	Picea baifouriana, Populus spp.	Pinaceae	Woody	Forest	AMF+ECM	0	150	kg N ha-1 a-1	NH4NO3										Autotrophic resp	µmol CO2 m-2 s-1	0.40148	0.12306	0.213146	3	0.56798	0.13032	0.225721	3
975	P19	Wang et al	2019	Field	29 16 N	98 41 E	3792	3.8	540							1.1	Trenching	56	Picea baifouriana, Populus spp.	Pinaceae	Woody	Forest	AMF+ECM	0	150	kg N ha-1 a-1	NH4NO3										Autotrophic resp	µmol CO2 m-2 s-1	0.24875	0.08686	0.150446	3	0.39353	0.10863	0.188153	3
976	P19	Wang et al	2019	Field	29 16 N	98 41 E	3792	3.8	540							1.1	Trenching	56	Picea baifouriana, Populus spp.	Pinaceae	Woody	Forest	AMF+ECM	0	150	kg N ha-1 a-1	NH4NO3										Autotrophic resp	µmol CO2 m-2 s-1	0.08902	0.02896	0.0501602	3	0.13968	0.05068	0.0877803	3
977	P19	Wang et al	2019	Field	29 16 N	98 41 E	3792	3.8	540							1.1	Trenching	56	Picea baifouriana, Populus spp.	Pinaceae	Woody	Forest	AMF+ECM	0	150	kg N ha-1 a-1	NH4NO3										Autotrophic resp	µmol CO2 m-2 s-1	0.14632	0.0796	0.137871	3	0.17526	0.03621	0.0627176	3
978	P19	Wang et al	2019	Field	29 16 N	98 41 E	3792	3.8	540							1.1	Trenching	56	Picea baifouriana, Populus spp.	Pinaceae	Woody	Forest	AMF+ECM	0	150	kg N ha-1 a-1	NH4NO3										Autotrophic resp	µmol CO2 m-2 s-1	0.0589	0.07964	0.137941	3	0.0951	0.05068	0.0877803	3
979	P19	Wang et al	2019	Field	29 16 N	98 41 E	3792	3.8	540							1.1	Trenching	56	Picea baifouriana, Populus spp.	Pinaceae	Woody	Forest	AMF+ECM	0	150	kg N ha-1 a-1	NH4NO3										Autotrophic resp	µmol CO2 m-2 s-1	0.0872	0.02896	0.0501602	3	0.07994	0.05066	0.0877457	3
980	P19	Wang et al	2019	Field	29 16 N	98 41 E	4050	-0.7	1134							1.1	Trenching	147	Abies georgei, Picea likiangensis as dominated trees	Pinaceae	Woody	Forest	ECM	0	50	kg N ha-1 a-1	NH4NO3										Autotrophic resp	µmol CO2 m-2 s-1	0.43908	0.13986	0.242245	3	0.57607	0.27028	0.468139	3
981	P19	Wang et al	2019	Field	29 16 N	98 41 E	4050	-0.7	1134							1.1	Trenching	147	Abies georgei, Picea likiangensis as dominated trees	Pinaceae	Woody	Forest	ECM	0	50	kg N ha-1 a-1	NH4NO3										Autotrophic resp	µmol CO2 m-2 s-1	0.26633	0.0336	0.0581969	3	0.43981	0.14982	0.259496	3
982	P19	Wang et al	2019	Field	29 16 N	98 41 E	4050	-0.7	1134							1.1	Trenching	147	Abies georgei, Picea likiangensis as dominated trees	Pinaceae	Woody	Forest	ECM	0	50	kg N ha-1 a-1	NH4NO3										Autotrophic resp	µmol CO2 m-2 s-1	0.5044	0.22716	0.393453	3	0.69618	0.23288	0.40336	3
983	P19	Wang et al	2019	Field	29 16 N	98 41 E	4050	-0.7	1134							1.1	Trenching	147	Abies georgei, Picea likiangensis as dominated trees	Pinaceae	Woody	Forest	ECM	0	50	kg N ha-1 a-1	NH4NO3										Autotrophic resp	µmol CO2 m-2 s-1	0.61462	0.19849	0.343795	3	0.85209	0.21585	0.373863	3
984	P19	Wang et al	2019	Field	29 16 N	98 41 E	4050	-0.7	1134							1.1	Trenching	147	Abies georgei, Picea likiangensis as dominated trees	Pinaceae	Woody	Forest	ECM	0	50	kg N ha-1 a-1	NH4NO3										Autotrophic resp	µmol CO2 m-2 s-1	0.66114	0.07761	0.134424	3	0.9534	0.39258	0.679969	3
985	P19	Wang et al	2019	Field	29 16 N	98 41 E	4050	-0.7	1134							1.1	Trenching	147	Abies georgei, Picea likiangensis as dominated trees	Pinaceae	Woody	Forest	ECM	0	50	kg N ha-1 a-1	NH4NO3										Autotrophic resp	µmol CO2 m-2 s-1	0.8721	0.14505	0.251234	3	1.14608	0.39991	0.692664	3
986	P19	Wang et al	2019	Field	29 16 N	98 41 E	4050	-0.7	1134							1.1	Trenching	147	Abies georgei, Picea likiangensis as dominated trees	Pinaceae	Woody	Forest	ECM	0	50	kg N ha-1 a-1	NH4NO3										Autotrophic resp	µmol CO2 m-2 s-1	0.5897	0.09236	0.159972	3	0.52573	0.17862	0.309379	3
987	P19	Wang et al	2019	Field	29 16 N	98 41 E	4050	-0.7	1134							1.1	Trenching	147	Abies georgei, Picea likiangensis as dominated trees	Pinaceae	Woody	Forest	ECM	0	50	kg N ha-1 a-1	NH4NO3										Autotrophic resp	µmol CO2 m-2 s-1	0.26151	0.08036	0.139188	3	0.85512	0.25555	0.442626	3
988	P19	Wang et al	2019	Field	29 38 N	94 43 E	4050	-0.7	1134							1.1	Trenching	147	Abies georgei, Picea likiangensis as dominated trees	Pinaceae	Woody	Forest	ECM	0	50	kg N ha-1 a-1	NH4NO3										Autotrophic resp	µmol CO2 m-2 s-1	0.28054	0.0553	0.0957824	3	0.41753	0.06315	0.109379	3
989	P19	Wang et al	2019	Field	29 38 N	94 43 E	4050	-0.7	1134							1.1	Trenching	147	Abies georgei, Picea likiangensis as dominated trees	Pinaceae	Woody	Forest	ECM	0	50	kg N ha-1 a-1	NH4NO3										Autotrophic resp	µmol CO2 m-2 s-1	0.33613	0.09951	0.172356	3	0.34526	0.09037	0.156525	3
990	P19	Wang et al	2019	Field	29 38 N	94 43 E	4050	-0.7	1134							1.1	Trenching	147	Abies georgei, Picea likiangensis as dominated trees	Pinaceae	Woody	Forest	ECM	0	50	kg N ha-1 a-1	NH4NO3										Autotrophic resp	µmol CO2 m-2 s-1	0.0629	0.038	0.0658179	3	0.11772	0.06675	0.115614	3
991	P19	Wang et al	2019	Field	29 38 N	94 43 E	4050	-0.7	1134							1.1	Trenching	147	Abies georgei, Picea likiangensis as dominated trees	Pinaceae	Woody	Forest	ECM	0	50	kg N ha-1 a-1	NH4NO3										Autotrophic resp	µmol CO2 m-2 s-1	0.10931	0.03572	0.0618689	3	0.20064	0.03353	0.0580757	3
992	P19	Wang et al	2019	Field	29 38 N	94 43 E	4050	-0.7	1134							1.1	Trenching	147	Abies georgei, Picea likiangensis as dominated trees	Pinaceae	Woody	Forest	ECM	0	100	kg N ha-1 a-1	NH4NO3										Autotrophic resp	µmol CO2 m-2 s-1	0.43908	0.13986	0.242245	3	0.67655	0.0528	0.0914523	3
993	P19	Wang et al	2019	Field	29 38 N	94 43 E	4050	-0.7	1134							1.1	Trenching	147	Abies georgei, Picea likiangensis as dominated trees	Pinaceae	Woody	Forest	ECM	0	100	kg N ha-1 a-1	NH4NO3										Autotrophic resp	µmol CO2 m-2 s-1	0.26633	0.0336	0.0581969	3	0.24803	0.06862	0.118853	3
994	P19	Wang et al	2019	Field	29 38 N	94 43 E	4050	-0.7	1134							1.1	Trenching	147	Abies georgei, Picea likiangensis as dominated trees	Pinaceae	Woody	Forest	ECM	0	100	kg N ha-1 a-1	NH4NO3										Autotrophic resp	µmol CO2 m-2 s-1	0.5044	0.22716	0.393453	3	0.76928	0.15978	0.276747	3
995	P19	Wang et al	2019	Field	29 38 N	94 43 E	4050	-0.7	1134							1.1	Trenching	147	Abies georgei, Picea likiangensis as dominated trees	Pinaceae	Woody	Forest	ECM	0	100	kg N ha-1 a-1	NH4NO3										Autotrophic resp	µmol CO2 m-2 s-1	0.61462	0.19849	0.343795	3	0.73339	0.12286	0.2128	3
996	P19	Wang et al	2019	Field	29 38 N	94 43 E	4050	-0.7	1134							1.1	Trenching	147	Abies georgei, Picea likiangensis as dominated trees	Pinaceae	Woody	Forest	ECM	0	100	kg N ha-1 a-1	NH4NO3										Autotrophic resp	µmol CO2 m-2 s-1	0.66114	0.07761	0.134424	3	0.65199	0.09233	0.15992	3
997	P19	Wang et al	2019	Field	29 38 N	94 43 E	4050	-0.7	1134							1.1	Trenching	147	Abies georgei, Picea likiangensis as dominated trees	Pinaceae	Woody	Forest	ECM	0	100	kg N ha-1 a-1	NH4NO3										Autotrophic resp	µmol CO2 m-2 s-1	0.8721	0.14505	0.251234	3	1.02738	0.13421	0.232459	3
998	P19	Wang et al	2019	Field	29 38 N	94 43 E	4050	-0.7	1134							1.1	Trenching	147	Abies georgei, Picea likiangensis as dominated trees	Pinaceae	Woody	Forest	ECM	0	100	kg N ha-1 a-1	NH4NO3										Autotrophic resp	µmol CO2 m-2 s-1	0.5897	0.09236	0.159972	3	0.56233	0.13087	0.226673	3
999	P19	Wang et al	2019	Field	29 38 N	94 43 E	4050	-0.7	1134							1.1	Trenching	147	Abies georgei, Picea likiangensis as dominated trees	Pinaceae	Woody	Forest	ECM	0	100	kg N ha-1 a-1	NH4NO3										Autotrophic resp	µmol CO2 m-2 s-1	0.26151	0.08036	0.139188	3	0.4259	0.14995	0.259721	3
1000	P19	Wang et al	2019	Field	29 38 N	94 43 E	4050	-0.7	1134							1.1	Trenching	147	Abies georgei, Picea likiangensis as dominated trees	Pinaceae	Woody	Forest	ECM	0	100	kg N ha-1 a-1	NH4NO3										Autotrophic resp	µmol CO2 m-2 s-1	0.28054	0.0553	0.0957824	3	0.30796	0.03344	0.0579198	3
1001	P19	Wang et al	2019	Field	29 38 N	94 43 E	4050	-0.7	1134							1.1	Trenching	147	Abies georgei, Picea likiangensis as dominated trees	Pinaceae	Woody	Forest	ECM	0	100	kg N ha-1 a-1	NH4NO3										Autotrophic resp	µmol CO2 m-2 s-1	0.33613	0.09951	0.172356	3	0.25394	0.07584	0.131359	3
1002	P19	Wang et al	2019	Field	29 38 N	94 43 E	4050	-0.7	1134							1.1	Trenching	147	Abies georgei, Picea likiangensis as dominated trees	Pinaceae	Woody	Forest	ECM	0	100	kg N ha-1 a-1	NH4NO3										Autotrophic resp	µmol CO2 m-2 s-1	0.0629	0.038	0.0658179	3	0.21818	0.022	0.0381051	3
1003	P19	Wang et al	2019	Field	29 38 N	94 43 E	4050	-0.7	1134							1.1	Trenching	147	Abies georgei, Picea likiangensis as dominated trees	Pinaceae	Woody	Forest	ECM	0	100	kg N ha-1 a-1	NH4NO3										Autotrophic resp	µmol CO2 m-2 s-1	0.10931	0.03572	0.0618689	3	0.20981	0.02435	0.0421754	3
1004	P19	Wang et al	2019	Field	29 38 N	94 43 E	4050	-0.7	1134							1.1	Trenching	147	Abies georgei, Picea likiangensis as dominated trees	Pinaceae	Woody	Forest	ECM	0	150	kg N ha-1 a-1	NH4NO3										Autotrophic resp	µmol CO2 m-2 s-1	0.43908	0.13986	0.242245	3	0.62173	0.10206	0.176773	3
1005	P19	Wang et al	2019	Field	29 38 N	94 43 E	4050	-0.7	1134							1.1	Trenching	147	Abies georgei, Picea likiangensis as dominated trees	Pinaceae	Woody	Forest	ECM	0	150	kg N ha-1 a-1	NH4NO3										Autotrophic resp	µmol CO2 m-2 s-1	0.26633	0.0336	0.0581969	3	0.20239	0.05856	0.101429	3
1006	P19	Wang et al	2019	Field	29 38 N	94 43 E	4050	-0.7	1134							1.1	Trenching	147	Abies georgei, Picea likiangensis as dominated trees	Pinaceae	Woody	Forest	ECM	0	150	kg N ha-1 a-1	NH4NO3										Autotrophic resp	µmol CO2 m-2 s-1	0.5044	0.22716	0.393453	3	0.70535	0.06215	0.107647	3
1007	P19	Wang et al	2019	Field	29 38 N	94 43 E	4050	-0.7	1134							1.1	Trenching	147	Abies georgei, Picea likiangensis as dominated trees	Pinaceae	Woody	Forest	ECM	0	150	kg N ha-1 a-1	NH4NO3										Autotrophic resp	µmol CO2 m-2 s-1	0.61462	0.19849	0.343795	3	0.64206	0.23091	0.399948	3
1008	P19	Wang et al	2019	Field	29 38 N	94 43 E	4050	-0.7	1134							1.1	Trenching	147	Abies georgei, Picea likiangensis as dominated trees	Pinaceae	Woody	Forest	ECM	0	150	kg N ha-1 a-1	NH4NO3										Autotrophic resp	µmol CO2 m-2 s-1	0.66114	0.07761	0.134424	3	0.54242	0.24645	0.426864	3
1009	P19	Wang et al	2019	Field	29 38 N	94 43 E	4050	-0.7	1134							1.1	Trenching	147	Abies georgei, Picea likiangensis as dominated trees	Pinaceae	Woody	Forest	ECM	0	150	kg N ha-1 a-1	NH4NO3										Autotrophic resp	µmol CO2 m-2 s-1	0.8721	0.14505	0.251234	3	0.95427	0.20732	0.359089	3
1010	P19	Wang et al	2019	Field	29 38 N	94 43 E	4050	-0.7	1134							1.1	Trenching	147	Abies georgei, Picea likiangensis as dominated trees	Pinaceae	Woody	Forest	ECM	0	150	kg N ha-1 a-1	NH4NO3										Autotrophic resp	µmol CO2 m-2 s-1	0.5897	0.09236	0.159972	3	0.40703	0.02434	0.0421581	3
1011	P19	Wang et al	2019	Field	29 38 N	94 43 E	4050	-0.7	1134							1.1	Trenching	147	Abies georgei, Picea likiangensis as dominated trees	Pinaceae	Woody	Forest	ECM	0	150	kg N ha-1 a-1	NH4NO3										Autotrophic resp	µmol CO2 m-2 s-1	0.26151	0.08036	0.139188	3	0.22496	0.07792	0.134961	3
1012	P19	Wang et al	2019	Field	29 38 N	94 43 E	4050	-0.7	1134							1.1	Trenching	147	Abies georgei, Picea likiangensis as dominated trees	Pinaceae	Woody	Forest	ECM	0	150	kg N ha-1 a-1	NH4NO3										Autotrophic resp	µmol CO2 m-2 s-1	0.28054	0.0553	0.0957824	3	0.28054	0.06087	0.10543	3
1013	P19	Wang et al	2019	Field	29 38 N	94 43 E	4050	-0.7	1134							1.1	Trenching	147	Abies georgei, Picea likiangensis as dominated trees	Pinaceae	Woody	Forest	ECM	0	150	kg N ha-1 a-1	NH4NO3										Autotrophic resp	µmol CO2 m-2 s-1	0.33613	0.09951	0.172356	3	0.15346	0.04819	0.0834675	3
1014	P19	Wang et al	2019	Field	29 38 N	94 43 E	4050	-0.7	1134							1.1	Trenching	147	Abies georgei, Picea likiangensis as dominated trees	Pinaceae	Woody	Forest	ECM	0	150	kg N ha-1 a-1	NH4NO3										Autotrophic resp	µmol CO2 m-2 s-1	0.0629	0.038	0.0658179	3	0.14512	0.03934	0.0681389	3
1015	P19	Wang et al	2019	Field	29 38 N	94 43 E	4050	-0.7	1134							1.1	Trenching	147	Abies georgei, Picea likiangensis as dominated trees	Pinaceae	Woody	Forest	ECM	0	150	kg N ha-1 a-1	NH4NO3										Autotrophic resp	µmol CO2 m-2 s-1	0.10931	0.03572	0.0618689	3	0.13671	0.04175	0.0723131	3
1016	P20	Wei et al	2018	Field	36 10 N	106 21 E	1950	6.9	455								Trenching		Stipa plants (S. bungeana, S. grandis, S. przewalskyi) as dominant plants		Herbaceous	Grassland	AMF	0	10	g N m-2 yr-1	Urea										Root respiration	µmol CO2 m-2 s-1	2.48	0.256	0.572433	5	2.304	0.144	0.321994	5
1017	P20	Wei et al	2018	Field	36 10 N	106 21 E	1950	6.9	455								Trenching		Stipa plants (S. bungeana, S. grandis, S. przewalskyi) as dominant plants		Herbaceous	Grassland	AMF	0	10	g N m-2 yr-1	Urea										Root respiration	µmol CO2 m-2 s-1	2.336	0.112	0.25044	5	2.32	0.304	0.679765	5
1018	P20	Wei et al	2018	Field	36 10 N	106 21 E	1950	6.9	455								Trenching		Stipa plants (S. bungeana, S. grandis, S. przewalskyi) as dominant plants		Herbaceous	Grassland	AMF	0	10	g N m-2 yr-1	Urea										Root respiration	µmol CO2 m-2 s-1	1.984	0.24	0.536656	5	1.68	0.288	0.643988	5
1019	P20	Wei et al	2018	Field	36 10 N	106 21 E	1950	6.9	455								Trenching		Stipa plants (S. bungeana, S. grandis, S. przewalskyi) as dominant plants		Herbaceous	Grassland	AMF	0	10	g N m-2 yr-1	Urea										Root respiration	µmol CO2 m-2 s-1	2.24	0.112	0.25044	5	1.536	0.256	0.572433	5
1020	P20	Wei et al	2018	Field	36 10 N	106 21 E	1950	6.9	455								Trenching		Stipa plants (S. bungeana, S. grandis, S. przewalskyi) as dominant plants		Herbaceous	Grassland	AMF	0	10	g N m-2 yr-1	Urea										Root respiration	µmol CO2 m-2 s-1	2.768	0.192	0.429325	5	2.528	0.208	0.465102	5
1021	P20	Wei et al	2018	Field	36 10 N	106 21 E	1950	6.9	455								Trenching		Stipa plants (S. bungeana, S. grandis, S. przewalskyi) as dominant plants		Herbaceous	Grassland	AMF	0	10	g N m-2 yr-1	Urea										Root respiration	µmol CO2 m-2 s-1	1.568	0.144	0.321994	5	1.344	0.208	0.465102	5
1022	P20	Wei et al	2018	Field	36 10 N	106 21 E	1950	6.9	455								Trenching		Stipa plants (S. bungeana, S. grandis, S. przewalskyi) as dominant plants		Herbaceous	Grassland	AMF	0	10	g N m-2 yr-1	Urea										Root respiration	µmol CO2 m-2 s-1	1.952	0.144	0.321994	5	1.712	0.144	0.321994	5
1023	P20	Wei et al	2018	Field	36 10 N	106 21 E	1950	6.9	455								Trenching		Stipa plants (S. bungeana, S. grandis, S. przewalskyi) as dominant plants		Herbaceous	Grassland	AMF	0	10	g N m-2 yr-1	Urea										Root respiration	µmol CO2 m-2 s-1	1.504	0.08	0.178885	5	1.376	0.208	0.465102	5
1024	P20	Wei et al	2018	Field	36 10 N	106 21 E	1950	6.9	455								Trenching		Stipa plants (S. bungeana, S. grandis, S. przewalskyi) as dominant plants		Herbaceous	Grassland	AMF	0	10	g N m-2 yr-1	Urea										Root respiration	µmol CO2 m-2 s-1	1.312	0.144	0.321994	5	1.28	0.24	0.536656	5
1025	P20	Wei et al	2018	Field	36 10 N	106 21 E	1950	6.9	455								Trenching		Stipa plants (S. bungeana, S. grandis, S. przewalskyi) as dominant plants		Herbaceous	Grassland	AMF	0	10	g N m-2 yr-1	Urea										Root respiration	µmol CO2 m-2 s-1	1.392	0.096	0.214663	5	1.376	0.304	0.679765	5
1026	P20	Wei et al	2018	Field	36 10 N	106 21 E	1950	6.9	455								Trenching		Stipa plants (S. bungeana, S. grandis, S. przewalskyi) as dominant plants		Herbaceous	Grassland	AMF	0	10	g N m-2 yr-1	Urea										Root respiration	µmol CO2 m-2 s-1	1.776	0.256	0.572433	5	1.536	0.272	0.60821	5
1027	P20	Wei et al	2018	Field	36 10 N	106 21 E	1950	6.9	455								Trenching		Stipa plants (S. bungeana, S. grandis, S. przewalskyi) as dominant plants		Herbaceous	Grassland	AMF	0	10	g N m-2 yr-1	Urea										Root respiration	µmol CO2 m-2 s-1	1.104	0.304	0.679765	5	1.216	0.336	0.751319	5
1028	P20	Wei et al	2018	Field	36 10 N	106 21 E	1950	6.9	455								Trenching		Stipa plants (S. bungeana, S. grandis, S. przewalskyi) as dominant plants		Herbaceous	Grassland	AMF	0	10	g N m-2 yr-1	Urea										Root respiration	µmol CO2 m-2 s-1	1.632	0.16	0.357771	5	1.264	0.176	0.393548	5
1029	P20	Wei et al	2018	Field	36 10 N	106 21 E	1950	6.9	455								Trenching		Stipa plants (S. bungeana, S. grandis, S. przewalskyi) as dominant plants		Herbaceous	Grassland	AMF	0	10	g N m-2 yr-1	Urea										Root respiration	µmol CO2 m-2 s-1	1.936	0.224	0.500879	5	1.824	0.16	0.357771	5
1030	P20	Wei et al	2018	Field	36 10 N	106 21 E	1950	6.9	455								Trenching		Stipa plants (S. bungeana, S. grandis, S. przewalskyi) as dominant plants		Herbaceous	Grassland	AMF	0	10	g N m-2 yr-1	Urea										Root respiration	µmol CO2 m-2 s-1	2.304	0.272	0.60821	5	2.192	0.256	0.572433	5
1031	P20	Wei et al	2018	Field	36 10 N	106 21 E	1950	6.9	455								Trenching		Stipa plants (S. bungeana, S. grandis, S. przewalskyi) as dominant plants		Herbaceous	Grassland	AMF	0	10	g N m-2 yr-1	Urea										Root respiration	µmol CO2 m-2 s-1	1.68	0.112	0.25044	5	1.552	0.288	0.643988	5
1032	P20	Wei et al	2018	Field	36 10 N	106 21 E	1950	6.9	455								Trenching		Stipa plants (S. bungeana, S. grandis, S. przewalskyi) as dominant plants		Herbaceous	Grassland	AMF	0	10	g N m-2 yr-1	Urea										Root respiration	µmol CO2 m-2 s-1	0.912	0.368	0.822873	5	0.64	0.48	1.07331	5
1033	P20	Wei et al	2018	Field	36 10 N	106 21 E	1950	6.9	455								Trenching		Stipa plants (S. bungeana, S. grandis, S. przewalskyi) as dominant plants		Herbaceous	Grassland	AMF	0	10	g N m-2 yr-1	Urea										Root respiration	µmol CO2 m-2 s-1	1.744	0.224	0.500879	5	1.536	0.256	0.572433	5
1034	P20	Wei et al	2018	Field	36 10 N	106 21 E	1950	6.9	455								Trenching		Stipa plants (S. bungeana, S. grandis, S. przewalskyi) as dominant plants		Herbaceous	Grassland	AMF	0	10	g N m-2 yr-1	Urea										Root respiration	µmol CO2 m-2 s-1	1.024	0.144	0.321994	5	1.216	0.096	0.214663	5
1035	P20	Wei et al	2018	Field	36 10 N	106 21 E	1950	6.9	455								Trenching		Stipa plants (S. bungeana, S. grandis, S. przewalskyi) as dominant plants		Herbaceous	Grassland	AMF	0	10	g N m-2 yr-1	Urea										Root respiration	µmol CO2 m-2 s-1	0.928	0.112	0.25044	5	0.96	0.416	0.930204	5
1036	P20	Wei et al	2018	Field	36 10 N	106 21 E	1950	6.9	455								Trenching		Stipa plants (S. bungeana, S. grandis, S. przewalskyi) as dominant plants		Herbaceous	Grassland	AMF	0	10	g N m-2 yr-1	Urea										Root respiration	µmol CO2 m-2 s-1	0.56	0.112	0.25044	5	0.416	0.208	0.465102	5
1037	P20	Wei et al	2018	Field	36 10 N	106 21 E	1950	6.9	455								Trenching		Stipa plants (S. bungeana, S. grandis, S. przewalskyi) as dominant plants		Herbaceous	Grassland	AMF	0	10	g N m-2 yr-1	Urea										Root respiration	µmol CO2 m-2 s-1	0.816	0.096	0.214663	5	0.768	0.096	0.214663	5
1038	P20	Wei et al	2018	Field	36 10 N	106 21 E	1950	6.9	455								Trenching		Stipa plants (S. bungeana, S. grandis, S. przewalskyi) as dominant plants		Herbaceous	Grassland	AMF	0	10	g N m-2 yr-1	Urea										Root respiration	µmol CO2 m-2 s-1	0.8	0.128	0.286217	5	0.88	0.304	0.679765	5
1039	P20	Wei et al	2018	Field	36 10 N	106 21 E	1950	6.9	455								Trenching		Stipa plants (S. bungeana, S. grandis, S. przewalskyi) as dominant plants		Herbaceous	Grassland	AMF	0	10	g N m-2 yr-1	Urea										Root respiration	µmol CO2 m-2 s-1	1.36	0.144	0.321994	5	1.008	0.192	0.429325	5
1040	P20	Wei et al	2018	Field	36 10 N	106 21 E	1950	6.9	455								Trenching		Stipa plants (S. bungeana, S. grandis, S. przewalskyi) as dominant plants		Herbaceous	Grassland	AMF	0	10	g N m-2 yr-1	Urea										Root respiration	µmol CO2 m-2 s-1	1.488	0.192	0.429325	5	1.264	0.272	0.60821	5
1041	P20	Wei et al	2018	Field	36 10 N	106 21 E	1950	6.9	455								Trenching		Stipa plants (S. bungeana, S. grandis, S. przewalskyi) as dominant plants		Herbaceous	Grassland	AMF	0	10	g N m-2 yr-1	Urea										Root respiration	µmol CO2 m-2 s-1	1.44	0.16	0.357771	5	1.2	0.144	0.321994	5
1042	P20	Wei et al	2018	Field	36 10 N	106 21 E	1950	6.9	455								Trenching		Stipa plants (S. bungeana, S. grandis, S. przewalskyi) as dominant plants		Herbaceous	Grassland	AMF	0	10	g N m-2 yr-1	Urea										Root respiration	µmol CO2 m-2 s-1	1.312	0.16	0.357771	5	1.392	0.32	0.715542	5
1043	P20	Wei et al	2018	Field	36 10 N	106 21 E	1950	6.9	455								Trenching		Stipa plants (S. bungeana, S. grandis, S. przewalskyi) as dominant plants		Herbaceous	Grassland	AMF	0	10	g N m-2 yr-1	Urea										Root respiration	µmol CO2 m-2 s-1	0.608	0.096	0.214663	5	0.72	0.272	0.60821	5
1044	P20	Wei et al	2018	Field	36 10 N	106 21 E	1950	6.9	455								Trenching		Stipa plants (S. bungeana, S. grandis, S. przewalskyi) as dominant plants		Herbaceous	Grassland	AMF	0	10	g N m-2 yr-1	Urea										Root respiration	µmol CO2 m-2 s-1	0.672	0.272	0.60821	5	0.72	0.24	0.536656	5
1045	P20	Wei et al	2018	Field	36 10 N	106 21 E	1950	6.9	455								Trenching		Stipa plants (S. bungeana, S. grandis, S. przewalskyi) as dominant plants		Herbaceous	Grassland	AMF	0	10	g N m-2 yr-1	Urea										Root respiration	µmol CO2 m-2 s-1	0.544	0.08	0.178885	5	0.608	0.096	0.214663	5
1046	P20	Wei et al	2018	Field	36 10 N	106 21 E	1950	6.9	455								Trenching		Stipa plants (S. bungeana, S. grandis, S. przewalskyi) as dominant plants		Herbaceous	Grassland	AMF	0	20	g N m-2 yr-1	Urea										Root respiration	µmol CO2 m-2 s-1	2.48	0.256	0.572433	5	2.016	0.288	0.643988	5
1047	P20	Wei et al	2018	Field	36 10 N	106 21 E	1950	6.9	455								Trenching		Stipa plants (S. bungeana, S. grandis, S. przewalskyi) as dominant plants		Herbaceous	Grassland	AMF	0	20	g N m-2 yr-1	Urea										Root respiration	µmol CO2 m-2 s-1	2.336	0.112	0.25044	5	1.808	0.208	0.465102	5
1048	P20	Wei et al	2018	Field	36 10 N	106 21 E	1950	6.9	455								Trenching		Stipa plants (S. bungeana, S. grandis, S. przewalskyi) as dominant plants		Herbaceous	Grassland	AMF	0	20	g N m-2 yr-1	Urea										Root respiration	µmol CO2 m-2 s-1	1.984	0.24	0.536656	5	1.28	0.304	0.679765	5
1049	P20	Wei et al	2018	Field	36 10 N	106 21 E	1950	6.9	455								Trenching		Stipa plants (S. bungeana, S. grandis, S. przewalskyi) as dominant plants		Herbaceous	Grassland	AMF	0	20	g N m-2 yr-1	Urea										Root respiration	µmol CO2 m-2 s-1	2.24	0.112	0.25044	5	1.616	0.208	0.465102	5
1050	P20	Wei et al	2018	Field	36 10 N	106 21 E	1950	6.9	455								Trenching		Stipa plants (S. bungeana, S. grandis, S. przewalskyi) as dominant plants		Herbaceous	Grassland	AMF	0	20	g N m-2 yr-1	Urea										Root respiration	µmol CO2 m-2 s-1	2.768	0.192	0.429325	5	1.904	0.128	0.286217	5
1051	P20	Wei et al	2018	Field	36 10 N	106 21 E	1950	6.9	455								Trenching		Stipa plants (S. bungeana, S. grandis, S. przewalskyi) as dominant plants		Herbaceous	Grassland	AMF	0	20	g N m-2 yr-1	Urea										Root respiration	µmol CO2 m-2 s-1	1.568	0.144	0.321994	5	1.136	0.144	0.321994	5
1052	P20	Wei et al	2018	Field	36 10 N	106 21 E	1950	6.9	455								Trenching		Stipa plants (S. bungeana, S. grandis, S. przewalskyi) as dominant plants		Herbaceous	Grassland	AMF	0	20	g N m-2 yr-1	Urea										Root respiration	µmol CO2 m-2 s-1	1.952	0.144	0.321994	5	1.552	0.128	0.286217	5
1053	P20	Wei et al	2018	Field	36 10 N	106 21 E	1950	6.9	455								Trenching		Stipa plants (S. bungeana, S. grandis, S. przewalskyi) as dominant plants		Herbaceous	Grassland	AMF	0	20	g N m-2 yr-1	Urea										Root respiration	µmol CO2 m-2 s-1	1.504	0.08	0.178885	5	1.264	0.112	0.25044	5
1054	P20	Wei et al	2018	Field	36 10 N	106 21 E	1950	6.9	455								Trenching		Stipa plants (S. bungeana, S. grandis, S. przewalskyi) as dominant plants		Herbaceous	Grassland	AMF	0	20	g N m-2 yr-1	Urea										Root respiration	µmol CO2 m-2 s-1	1.312	0.144	0.321994	5	1.12	0.176	0.393548	5
1055	P20	Wei et al	2018	Field	36 10 N	106 21 E	1950	6.9	455								Trenching		Stipa plants (S. bungeana, S. grandis, S. przewalskyi) as dominant plants		Herbaceous	Grassland	AMF	0	20	g N m-2 yr-1	Urea										Root respiration	µmol CO2 m-2 s-1	1.392	0.096	0.214663	5	1.216	0.224	0.500879	5
1056	P20	Wei et al	2018	Field	36 10 N	106 21 E	1950	6.9	455								Trenching		Stipa plants (S. bungeana, S. grandis, S. przewalskyi) as dominant plants		Herbaceous	Grassland	AMF	0	20	g N m-2 yr-1	Urea										Root respiration	µmol CO2 m-2 s-1	1.776	0.256	0.572433	5	1.168	0.16	0.357771	5
1057	P20	Wei et al	2018	Field	36 10 N	106 21 E	1950	6.9	455								Trenching		Stipa plants (S. bungeana, S. grandis, S. przewalskyi) as dominant plants		Herbaceous	Grassland	AMF	0	20	g N m-2 yr-1	Urea										Root respiration	µmol CO2 m-2 s-1	1.104	0.304	0.679765	5	0.896	0.112	0.25044	5
1058	P20	Wei et al	2018	Field	36 10 N	106 21 E	1950	6.9	455								Trenching		Stipa plants (S. bungeana, S. grandis, S. przewalskyi) as dominant plants		Herbaceous	Grassland	AMF	0	20	g N m-2 yr-1	Urea										Root respiration	µmol CO2 m-2 s-1	1.632	0.16	0.357771	5	1.088	0.16	0.357771	5
1059	P20	Wei et al	2018	Field	36 10 N	106 21 E	1950	6.9	455								Trenching		Stipa plants (S. bungeana, S. grandis, S. przewalskyi) as dominant plants		Herbaceous	Grassland	AMF	0	20	g N m-2 yr-1	Urea										Root respiration	µmol CO2 m-2 s-1	1.936	0.224	0.500879	5	1.664	0.16	0.357771	5
1060	P20	Wei et al	2018	Field	36 10 N	106 21 E	1950	6.9	455								Trenching		Stipa plants (S. bungeana, S. grandis, S. przewalskyi) as dominant plants		Herbaceous	Grassland	AMF	0	20	g N m-2 yr-1	Urea										Root respiration	µmol CO2 m-2 s-1	2.304	0.272	0.60821	5	1.824	0.192	0.429325	5
1061	P20	Wei et al	2018	Field	36 10 N	106 21 E	1950	6.9	455								Trenching		Stipa plants (S. bungeana, S. grandis, S. przewalskyi) as dominant plants		Herbaceous	Grassland	AMF	0	20	g N m-2 yr-1	Urea										Root respiration	µmol CO2 m-2 s-1	1.68	0.112	0.25044	5	1.264	0.272	0.60821	5
1062	P20	Wei et al	2018	Field	36 10 N	106 21 E	1950	6.9	455								Trenching		Stipa plants (S. bungeana, S. grandis, S. przewalskyi) as dominant plants		Herbaceous	Grassland	AMF	0	20	g N m-2 yr-1	Urea										Root respiration	µmol CO2 m-2 s-1	0.912	0.368	0.822873	5	0.736	0.24	0.536656	5
1063	P20	Wei et al	2018	Field	36 10 N	106 21 E	1950	6.9	455								Trenching		Stipa plants (S. bungeana, S. grandis, S. przewalskyi) as dominant plants		Herbaceous	Grassland	AMF	0	20	g N m-2 yr-1	Urea										Root respiration	µmol CO2 m-2 s-1	1.744	0.224	0.500879	5	1.296	0.272	0.60821	5
1064	P20	Wei et al	2018	Field	36 10 N	106 21 E	1950	6.9	455								Trenching		Stipa plants (S. bungeana, S. grandis, S. przewalskyi) as dominant plants		Herbaceous	Grassland	AMF	0	20	g N m-2 yr-1	Urea										Root respiration	µmol CO2 m-2 s-1	1.024	0.144	0.321994	5	1.136	0.144	0.321994	5
1065	P20	Wei et al	2018	Field	36 10 N	106 21 E	1950	6.9	455								Trenching		Stipa plants (S. bungeana, S. grandis, S. przewalskyi) as dominant plants		Herbaceous	Grassland	AMF	0	20	g N m-2 yr-1	Urea										Root respiration	µmol CO2 m-2 s-1	0.928	0.112	0.25044	5	0.704	0.192	0.429325	5
1066	P20	Wei et al	2018	Field	36 10 N	106 21 E	1950	6.9	455								Trenching		Stipa plants (S. bungeana, S. grandis, S. przewalskyi) as dominant plants		Herbaceous	Grassland	AMF	0	20	g N m-2 yr-1	Urea										Root respiration	µmol CO2 m-2 s-1	0.56	0.112	0.25044	5	0.416	0.144	0.321994	5
1067	P20	Wei et al	2018	Field	36 10 N	106 21 E	1950	6.9	455								Trenching		Stipa plants (S. bungeana, S. grandis, S. przewalskyi) as dominant plants		Herbaceous	Grassland	AMF	0	20	g N m-2 yr-1	Urea										Root respiration	µmol CO2 m-2 s-1	0.816	0.096	0.214663	5	0.448	0.144	0.321994	5
1068	P20	Wei et al	2018	Field	36 10 N	106 21 E	1950	6.9	455								Trenching		Stipa plants (S. bungeana, S. grandis, S. przewalskyi) as dominant plants		Herbaceous	Grassland	AMF	0	20	g N m-2 yr-1	Urea										Root respiration	µmol CO2 m-2 s-1	0.8	0.128	0.286217	5	0.96	0.256	0.572433	5
1069	P20	Wei et al	2018	Field	36 10 N	106 21 E	1950	6.9	455								Trenching		Stipa plants (S. bungeana, S. grandis, S. przewalskyi) as dominant plants		Herbaceous	Grassland	AMF	0	20	g N m-2 yr-1	Urea										Root respiration	µmol CO2 m-2 s-1	1.36	0.144	0.321994	5	0.944	0.4	0.894427	5
1070	P20	Wei et al	2018	Field	36 10 N	106 21 E	1950	6.9	455								Trenching		Stipa plants (S. bungeana, S. grandis, S. przewalskyi) as dominant plants		Herbaceous	Grassland	AMF	0	20	g N m-2 yr-1	Urea										Root respiration	µmol CO2 m-2 s-1	1.488	0.192	0.429325	5	1.104	0.176	0.393548	5
1071	P20	Wei et al	2018	Field	36 10 N	106 21 E	1950	6.9	455								Trenching		Stipa plants (S. bungeana, S. grandis, S. przewalskyi) as dominant plants		Herbaceous	Grassland	AMF	0	20	g N m-2 yr-1	Urea										Root respiration	µmol CO2 m-2 s-1	1.44	0.16	0.357771	5	1.168	0.16	0.357771	5
1072	P20	Wei et al	2018	Field	36 10 N	106 21 E	1950	6.9	455								Trenching		Stipa plants (S. bungeana, S. grandis, S. przewalskyi) as dominant plants		Herbaceous	Grassland	AMF	0	20	g N m-2 yr-1	Urea										Root respiration	µmol CO2 m-2 s-1	1.312	0.16	0.357771	5	1.392	0.192	0.429325	5
1073	P20	Wei et al	2018	Field	36 10 N	106 21 E	1950	6.9	455								Trenching		Stipa plants (S. bungeana, S. grandis, S. przewalskyi) as dominant plants		Herbaceous	Grassland	AMF	0	20	g N m-2 yr-1	Urea										Root respiration	µmol CO2 m-2 s-1	0.608	0.096	0.214663	5	0.768	0.208	0.465102	5
1074	P20	Wei et al	2018	Field	36 10 N	106 21 E	1950	6.9	455								Trenching		Stipa plants (S. bungeana, S. grandis, S. przewalskyi) as dominant plants		Herbaceous	Grassland	AMF	0	20	g N m-2 yr-1	Urea										Root respiration	µmol CO2 m-2 s-1	0.672	0.272	0.60821	5	0.816	0.16	0.357771	5
1075	P20	Wei et al	2018	Field	36 10 N	106 21 E	1950	6.9	455								Trenching		Stipa plants (S. bungeana, S. grandis, S. przewalskyi) as dominant plants		Herbaceous	Grassland	AMF	0	20	g N m-2 yr-1	Urea										Root respiration	µmol CO2 m-2 s-1	0.544	0.08	0.178885	5	0.48	0.144	0.321994	5
1076	P20	Wei et al	2018	Field	36 10 N	106 21 E	1950	6.9	455								Trenching		Stipa plants (S. bungeana, S. grandis, S. przewalskyi) as dominant plants		Herbaceous	Grassland	AMF	0	10	g N m-2 yr-1	Urea										Root respiration	µmol CO2 m-2 s-1	0.288	0.144	0.321994	5	0.304	0.256	0.572433	5
1077	P20	Wei et al	2018	Field	36 10 N	106 21 E	1950	6.9	455								Trenching		Stipa plants (S. bungeana, S. grandis, S. przewalskyi) as dominant plants		Herbaceous	Grassland	AMF	0	10	g N m-2 yr-1	Urea										Root respiration	µmol CO2 m-2 s-1	0.256	0.224	0.500879	5	0.176	0.128	0.286217	5
1078	P20	Wei et al	2018	Field	36 10 N	106 21 E	1950	6.9	455								Trenching		Stipa plants (S. bungeana, S. grandis, S. przewalskyi) as dominant plants		Herbaceous	Grassland	AMF	0	10	g N m-2 yr-1	Urea										Root respiration	µmol CO2 m-2 s-1	0.384	0.112	0.25044	5	0.368	0.176	0.393548	5
1079	P20	Wei et al	2018	Field	36 10 N	106 21 E	1950	6.9	455								Trenching		Stipa plants (S. bungeana, S. grandis, S. przewalskyi) as dominant plants		Herbaceous	Grassland	AMF	0	10	g N m-2 yr-1	Urea										Root respiration	µmol CO2 m-2 s-1	0.944	0.096	0.214663	5	0.8	0.176	0.393548	5
1080	P20	Wei et al	2018	Field	36 10 N	106 21 E	1950	6.9	455								Trenching		Stipa plants (S. bungeana, S. grandis, S. przewalskyi) as dominant plants		Herbaceous	Grassland	AMF	0	10	g N m-2 yr-1	Urea										Root respiration	µmol CO2 m-2 s-1	0.464	0.144	0.321994	5	0.4	0.256	0.572433	5
1081	P20	Wei et al	2018	Field	36 10 N	106 21 E	1950	6.9	455								Trenching		Stipa plants (S. bungeana, S. grandis, S. przewalskyi) as dominant plants		Herbaceous	Grassland	AMF	0	10	g N m-2 yr-1	Urea										Root respiration	µmol CO2 m-2 s-1	0.512	0.176	0.393548	5	0.384	0.208	0.465102	5
1082	P20	Wei et al	2018	Field	36 10 N	106 21 E	1950	6.9	455								Trenching		Stipa plants (S. bungeana, S. grandis, S. przewalskyi) as dominant plants		Herbaceous	Grassland	AMF	0	10	g N m-2 yr-1	Urea										Root respiration	µmol CO2 m-2 s-1	1.312	0.16	0.357771	5	1.296	0.16	0.357771	5
1083	P20	Wei et al	2018	Field	36 10 N	106 21 E	1950	6.9	455								Trenching		Stipa plants (S. bungeana, S. grandis, S. przewalskyi) as dominant plants		Herbaceous	Grassland	AMF	0	10	g N m-2 yr-1	Urea										Root respiration	µmol CO2 m-2 s-1	0.896	0.128	0.286217	5	0.624	0.144	0.321994	5
1084	P20	Wei et al	2018	Field	36 10 N	106 21 E	1950	6.9	455								Trenching		Stipa plants (S. bungeana, S. grandis, S. przewalskyi) as dominant plants		Herbaceous	Grassland	AMF	0	10	g N m-2 yr-1	Urea										Root respiration	µmol CO2 m-2 s-1	0.96	0.208	0.465102	5	0.848	0.336	0.751319	5
1085	P20	Wei et al	2018	Field	36 10 N	106 21 E	1950	6.9	455								Trenching		Stipa plants (S. bungeana, S. grandis, S. przewalskyi) as dominant plants		Herbaceous	Grassland	AMF	0	10	g N m-2 yr-1	Urea										Root respiration	µmol CO2 m-2 s-1	1.12	0.288	0.643988	5	0.912	0.208	0.465102	5
1086	P20	Wei et al	2018	Field	36 10 N	106 21 E	1950	6.9	455								Trenching		Stipa plants (S. bungeana, S. grandis, S. przewalskyi) as dominant plants		Herbaceous	Grassland	AMF	0	10	g N m-2 yr-1	Urea										Root respiration	µmol CO2 m-2 s-1	0.832	0.112	0.25044	5	0.656	0.128	0.286217	5
1087	P20	Wei et al	2018	Field	36 10 N	106 21 E	1950	6.9	455								Trenching		Stipa plants (S. bungeana, S. grandis, S. przewalskyi) as dominant plants		Herbaceous	Grassland	AMF	0	10	g N m-2 yr-1	Urea										Root respiration	µmol CO2 m-2 s-1	1.568	0.176	0.393548	5	1.728	0.16	0.357771	5
1088	P20	Wei et al	2018	Field	36 10 N	106 21 E	1950	6.9	455								Trenching		Stipa plants (S. bungeana, S. grandis, S. przewalskyi) as dominant plants		Herbaceous	Grassland	AMF	0	10	g N m-2 yr-1	Urea										Root respiration	µmol CO2 m-2 s-1	1.312	0.272	0.60821	5	1.104	0.272	0.60821	5
1089	P20	Wei et al	2018	Field	36 10 N	106 21 E	1950	6.9	455								Trenching		Stipa plants (S. bungeana, S. grandis, S. przewalskyi) as dominant plants		Herbaceous	Grassland	AMF	0	10	g N m-2 yr-1	Urea										Root respiration	µmol CO2 m-2 s-1	1.136	0.464	1.03754	5	1.136	0.592	1.32375	5
1090	P20	Wei et al	2018	Field	36 10 N	106 21 E	1950	6.9	455								Trenching		Stipa plants (S. bungeana, S. grandis, S. przewalskyi) as dominant plants		Herbaceous	Grassland	AMF	0	10	g N m-2 yr-1	Urea										Root respiration	µmol CO2 m-2 s-1	1.408	0.24	0.536656	5	1.104	0.16	0.357771	5
1091	P20	Wei et al	2018	Field	36 10 N	106 21 E	1950	6.9	455								Trenching		Stipa plants (S. bungeana, S. grandis, S. przewalskyi) as dominant plants		Herbaceous	Grassland	AMF	0	10	g N m-2 yr-1	Urea										Root respiration	µmol CO2 m-2 s-1	1.36	0.128	0.286217	5	1.36	0.128	0.286217	5
1092	P20	Wei et al	2018	Field	36 10 N	106 21 E	1950	6.9	455								Trenching		Stipa plants (S. bungeana, S. grandis, S. przewalskyi) as dominant plants		Herbaceous	Grassland	AMF	0	10	g N m-2 yr-1	Urea										Root respiration	µmol CO2 m-2 s-1	1.04	0.32	0.715542	5	0.768	0.272	0.60821	5
1093	P20	Wei et al	2018	Field	36 10 N	106 21 E	1950	6.9	455								Trenching		Stipa plants (S. bungeana, S. grandis, S. przewalskyi) as dominant plants		Herbaceous	Grassland	AMF	0	10	g N m-2 yr-1	Urea										Root respiration	µmol CO2 m-2 s-1	0.88	0.24	0.536656	5	0.8	0.24	0.536656	5
1094	P20	Wei et al	2018	Field	36 10 N	106 21 E	1950	6.9	455								Trenching		Stipa plants (S. bungeana, S. grandis, S. przewalskyi) as dominant plants		Herbaceous	Grassland	AMF	0	10	g N m-2 yr-1	Urea										Root respiration	µmol CO2 m-2 s-1	0.656	0.272	0.60821	5	0.56	0.24	0.536656	5
1095	P20	Wei et al	2018	Field	36 10 N	106 21 E	1950	6.9	455								Trenching		Stipa plants (S. bungeana, S. grandis, S. przewalskyi) as dominant plants		Herbaceous	Grassland	AMF	0	10	g N m-2 yr-1	Urea										Root respiration	µmol CO2 m-2 s-1	0.864	0.416	0.930204	5	1.264	0.176	0.393548	5
1096	P20	Wei et al	2018	Field	36 10 N	106 21 E	1950	6.9	455								Trenching		Stipa plants (S. bungeana, S. grandis, S. przewalskyi) as dominant plants		Herbaceous	Grassland	AMF	0	10	g N m-2 yr-1	Urea										Root respiration	µmol CO2 m-2 s-1	0.592	0.112	0.25044	5	0.512	0.16	0.357771	5
1097	P20	Wei et al	2018	Field	36 10 N	106 21 E	1950	6.9	455								Trenching		Stipa plants (S. bungeana, S. grandis, S. przewalskyi) as dominant plants		Herbaceous	Grassland	AMF	0	10	g N m-2 yr-1	Urea										Root respiration	µmol CO2 m-2 s-1	0.704	0.144	0.321994	5	0.736	0.16	0.357771	5
1098	P20	Wei et al	2018	Field	36 10 N	106 21 E	1950	6.9	455								Trenching		Stipa plants (S. bungeana, S. grandis, S. przewalskyi) as dominant plants		Herbaceous	Grassland	AMF	0	10	g N m-2 yr-1	Urea										Root respiration	µmol CO2 m-2 s-1	0.688	0.128	0.286217	5	0.624	0.096	0.214663	5
1099	P20	Wei et al	2018	Field	36 10 N	106 21 E	1950	6.9	455								Trenching		Stipa plants (S. bungeana, S. grandis, S. przewalskyi) as dominant plants		Herbaceous	Grassland	AMF	0	10	g N m-2 yr-1	Urea										Root respiration	µmol CO2 m-2 s-1	0.464	0.288	0.643988	5	0.544	0.208	0.465102	5
1100	P20	Wei et al	2018	Field	36 10 N	106 21 E	1950	6.9	455								Trenching		Stipa plants (S. bungeana, S. grandis, S. przewalskyi) as dominant plants		Herbaceous	Grassland	AMF	0	10	g N m-2 yr-1	Urea										Root respiration	µmol CO2 m-2 s-1	0.528	0.352	0.787096	5	0.96	0.128	0.286217	5
1101	P20	Wei et al	2018	Field	36 10 N	106 21 E	1950	6.9	455								Trenching		Stipa plants (S. bungeana, S. grandis, S. przewalskyi) as dominant plants		Herbaceous	Grassland	AMF	0	10	g N m-2 yr-1	Urea										Root respiration	µmol CO2 m-2 s-1	1.008	0.4	0.894427	5	0.944	0.16	0.357771	5
1102	P20	Wei et al	2018	Field	36 10 N	106 21 E	1950	6.9	455								Trenching		Stipa plants (S. bungeana, S. grandis, S. przewalskyi) as dominant plants		Herbaceous	Grassland	AMF	0	10	g N m-2 yr-1	Urea										Root respiration	µmol CO2 m-2 s-1	1.424	0.272	0.60821	5	1.088	0.32	0.715542	5
1103	P20	Wei et al	2018	Field	36 10 N	106 21 E	1950	6.9	455								Trenching		Stipa plants (S. bungeana, S. grandis, S. przewalskyi) as dominant plants		Herbaceous	Grassland	AMF	0	10	g N m-2 yr-1	Urea										Root respiration	µmol CO2 m-2 s-1	0.624	0.32	0.715542	5	0.528	0.304	0.679765	5
1104	P20	Wei et al	2018	Field	36 10 N	106 21 E	1950	6.9	455								Trenching		Stipa plants (S. bungeana, S. grandis, S. przewalskyi) as dominant plants		Herbaceous	Grassland	AMF	0	10	g N m-2 yr-1	Urea										Root respiration	µmol CO2 m-2 s-1	1.04	0.272	0.60821	5	0.96	0.16	0.357771	5
1105	P20	Wei et al	2018	Field	36 10 N	106 21 E	1950	6.9	455								Trenching		Stipa plants (S. bungeana, S. grandis, S. przewalskyi) as dominant plants		Herbaceous	Grassland	AMF	0	10	g N m-2 yr-1	Urea										Root respiration	µmol CO2 m-2 s-1	0.432	0.096	0.214663	5	0.304	0.16	0.357771	5
1106	P20	Wei et al	2018	Field	36 10 N	106 21 E	1950	6.9	455								Trenching		Stipa plants (S. bungeana, S. grandis, S. przewalskyi) as dominant plants		Herbaceous	Grassland	AMF	0	10	g N m-2 yr-1	Urea										Root respiration	µmol CO2 m-2 s-1	0.784	0.112	0.25044	5	0.784	0.08	0.178885	5
1107	P20	Wei et al	2018	Field	36 10 N	106 21 E	1950	6.9	455								Trenching		Stipa plants (S. bungeana, S. grandis, S. przewalskyi) as dominant plants		Herbaceous	Grassland	AMF	0	10	g N m-2 yr-1	Urea										Root respiration	µmol CO2 m-2 s-1	0.128	0.144	0.321994	5	0.144	0.096	0.214663	5
1108	P20	Wei et al	2018	Field	36 10 N	106 21 E	1950	6.9	455								Trenching		Stipa plants (S. bungeana, S. grandis, S. przewalskyi) as dominant plants		Herbaceous	Grassland	AMF	0	10	g N m-2 yr-1	Urea										Root respiration	µmol CO2 m-2 s-1	1.328	0.224	0.500879	5	1.04	0.144	0.321994	5
1109	P20	Wei et al	2018	Field	36 10 N	106 21 E	1950	6.9	455								Trenching		Stipa plants (S. bungeana, S. grandis, S. przewalskyi) as dominant plants		Herbaceous	Grassland	AMF	0	10	g N m-2 yr-1	Urea										Root respiration	µmol CO2 m-2 s-1	1.28	0.144	0.321994	5	0.896	0.208	0.465102	5
1110	P20	Wei et al	2018	Field	36 10 N	106 21 E	1950	6.9	455								Trenching		Stipa plants (S. bungeana, S. grandis, S. przewalskyi) as dominant plants		Herbaceous	Grassland	AMF	0	10	g N m-2 yr-1	Urea										Root respiration	µmol CO2 m-2 s-1	1.52	0.16	0.357771	5	1.568	0.496	1.10909	5
1111	P20	Wei et al	2018	Field	36 10 N	106 21 E	1950	6.9	455								Trenching		Stipa plants (S. bungeana, S. grandis, S. przewalskyi) as dominant plants		Herbaceous	Grassland	AMF	0	10	g N m-2 yr-1	Urea										Root respiration	µmol CO2 m-2 s-1	1.76	0.128	0.286217	5	1.6	0.144	0.321994	5
1112	P20	Wei et al	2018	Field	36 10 N	106 21 E	1950	6.9	455								Trenching		Stipa plants (S. bungeana, S. grandis, S. przewalskyi) as dominant plants		Herbaceous	Grassland	AMF	0	10	g N m-2 yr-1	Urea										Root respiration	µmol CO2 m-2 s-1	1.728	0.272	0.60821	5	1.456	0.16	0.357771	5
1113	P20	Wei et al	2018	Field	36 10 N	106 21 E	1950	6.9	455								Trenching		Stipa plants (S. bungeana, S. grandis, S. przewalskyi) as dominant plants		Herbaceous	Grassland	AMF	0	10	g N m-2 yr-1	Urea										Root respiration	µmol CO2 m-2 s-1	1.264	0.208	0.465102	5	1.408	0.32	0.715542	5
1114	P20	Wei et al	2018	Field	36 10 N	106 21 E	1950	6.9	455								Trenching		Stipa plants (S. bungeana, S. grandis, S. przewalskyi) as dominant plants		Herbaceous	Grassland	AMF	0	10	g N m-2 yr-1	Urea										Root respiration	µmol CO2 m-2 s-1	1.152	0.208	0.465102	5	1.424	0.192	0.429325	5
1115	P20	Wei et al	2018	Field	36 10 N	106 21 E	1950	6.9	455								Trenching		Stipa plants (S. bungeana, S. grandis, S. przewalskyi) as dominant plants		Herbaceous	Grassland	AMF	0	10	g N m-2 yr-1	Urea										Root respiration	µmol CO2 m-2 s-1	0.848	0.112	0.25044	5	0.816	0.128	0.286217	5
1116	P20	Wei et al	2018	Field	36 10 N	106 21 E	1950	6.9	455								Trenching		Stipa plants (S. bungeana, S. grandis, S. przewalskyi) as dominant plants		Herbaceous	Grassland	AMF	0	10	g N m-2 yr-1	Urea										Root respiration	µmol CO2 m-2 s-1	0.528	0.112	0.25044	5	0.608	0.24	0.536656	5
1117	P20	Wei et al	2018	Field	36 10 N	106 21 E	1950	6.9	455								Trenching		Stipa plants (S. bungeana, S. grandis, S. przewalskyi) as dominant plants		Herbaceous	Grassland	AMF	0	10	g N m-2 yr-1	Urea										Root respiration	µmol CO2 m-2 s-1	0.592	0.096	0.214663	5	0.624	0.176	0.393548	5
1118	P20	Wei et al	2018	Field	36 10 N	106 21 E	1950	6.9	455								Trenching		Stipa plants (S. bungeana, S. grandis, S. przewalskyi) as dominant plants		Herbaceous	Grassland	AMF	0	10	g N m-2 yr-1	Urea										Root respiration	µmol CO2 m-2 s-1	0.48	0.16	0.357771	5	0.464	0.128	0.286217	5
1119	P20	Wei et al	2018	Field	36 10 N	106 21 E	1950	6.9	455								Trenching		Stipa plants (S. bungeana, S. grandis, S. przewalskyi) as dominant plants		Herbaceous	Grassland	AMF	0	20	g N m-2 yr-1	Urea										Root respiration	µmol CO2 m-2 s-1	0.288	0.144	0.321994	5	0.496	0.176	0.393548	5
1120	P20	Wei et al	2018	Field	36 10 N	106 21 E	1950	6.9	455								Trenching		Stipa plants (S. bungeana, S. grandis, S. przewalskyi) as dominant plants		Herbaceous	Grassland	AMF	0	20	g N m-2 yr-1	Urea										Root respiration	µmol CO2 m-2 s-1	0.256	0.224	0.500879	5	0.176	0.176	0.393548	5
1121	P20	Wei et al	2018	Field	36 10 N	106 21 E	1950	6.9	455								Trenching		Stipa plants (S. bungeana, S. grandis, S. przewalskyi) as dominant plants		Herbaceous	Grassland	AMF	0	20	g N m-2 yr-1	Urea										Root respiration	µmol CO2 m-2 s-1	0.384	0.112	0.25044	5	0.32	0.176	0.393548	5
1122	P20	Wei et al	2018	Field	36 10 N	106 21 E	1950	6.9	455								Trenching		Stipa plants (S. bungeana, S. grandis, S. przewalskyi) as dominant plants		Herbaceous	Grassland	AMF	0	20	g N m-2 yr-1	Urea										Root respiration	µmol CO2 m-2 s-1	0.944	0.096	0.214663	5	0.704	0.128	0.286217	5
1123	P20	Wei et al	2018	Field	36 10 N	106 21 E	1950	6.9	455								Trenching		Stipa plants (S. bungeana, S. grandis, S. przewalskyi) as dominant plants		Herbaceous	Grassland	AMF	0	20	g N m-2 yr-1	Urea										Root respiration	µmol CO2 m-2 s-1	0.464	0.144	0.321994	5	0.208	0.144	0.321994	5
1124	P20	Wei et al	2018	Field	36 10 N	106 21 E	1950	6.9	455								Trenching		Stipa plants (S. bungeana, S. grandis, S. przewalskyi) as dominant plants		Herbaceous	Grassland	AMF	0	20	g N m-2 yr-1	Urea										Root respiration	µmol CO2 m-2 s-1	0.512	0.176	0.393548	5	0.432	0.24	0.536656	5
1125	P20	Wei et al	2018	Field	36 10 N	106 21 E	1950	6.9	455								Trenching		Stipa plants (S. bungeana, S. grandis, S. przewalskyi) as dominant plants		Herbaceous	Grassland	AMF	0	20	g N m-2 yr-1	Urea										Root respiration	µmol CO2 m-2 s-1	1.312	0.16	0.357771	5	1.136	0.24	0.536656	5
1126	P20	Wei et al	2018	Field	36 10 N	106 21 E	1950	6.9	455								Trenching		Stipa plants (S. bungeana, S. grandis, S. przewalskyi) as dominant plants		Herbaceous	Grassland	AMF	0	20	g N m-2 yr-1	Urea										Root respiration	µmol CO2 m-2 s-1	0.896	0.128	0.286217	5	0.656	0.208	0.465102	5
1127	P20	Wei et al	2018	Field	36 10 N	106 21 E	1950	6.9	455								Trenching		Stipa plants (S. bungeana, S. grandis, S. przewalskyi) as dominant plants		Herbaceous	Grassland	AMF	0	20	g N m-2 yr-1	Urea										Root respiration	µmol CO2 m-2 s-1	0.96	0.208	0.465102	5	0.72	0.16	0.357771	5
1128	P20	Wei et al	2018	Field	36 10 N	106 21 E	1950	6.9	455								Trenching		Stipa plants (S. bungeana, S. grandis, S. przewalskyi) as dominant plants		Herbaceous	Grassland	AMF	0	20	g N m-2 yr-1	Urea										Root respiration	µmol CO2 m-2 s-1	1.12	0.288	0.643988	5	0.784	0.16	0.357771	5
1129	P20	Wei et al	2018	Field	36 10 N	106 21 E	1950	6.9	455								Trenching		Stipa plants (S. bungeana, S. grandis, S. przewalskyi) as dominant plants		Herbaceous	Grassland	AMF	0	20	g N m-2 yr-1	Urea										Root respiration	µmol CO2 m-2 s-1	0.832	0.112	0.25044	5	0.688	0.192	0.429325	5
1130	P20	Wei et al	2018	Field	36 10 N	106 21 E	1950	6.9	455								Trenching		Stipa plants (S. bungeana, S. grandis, S. przewalskyi) as dominant plants		Herbaceous	Grassland	AMF	0	20	g N m-2 yr-1	Urea										Root respiration	µmol CO2 m-2 s-1	1.568	0.176	0.393548	5	1.776	0.256	0.572433	5
1131	P20	Wei et al	2018	Field	36 10 N	106 21 E	1950	6.9	455								Trenching		Stipa plants (S. bungeana, S. grandis, S. przewalskyi) as dominant plants		Herbaceous	Grassland	AMF	0	20	g N m-2 yr-1	Urea										Root respiration	µmol CO2 m-2 s-1	1.312	0.272	0.60821	5	0.96	0.128	0.286217	5
1132	P20	Wei et al	2018	Field	36 10 N	106 21 E	1950	6.9	455								Trenching		Stipa plants (S. bungeana, S. grandis, S. przewalskyi) as dominant plants		Herbaceous	Grassland	AMF	0	20	g N m-2 yr-1	Urea										Root respiration	µmol CO2 m-2 s-1	1.136	0.464	1.03754	5	0.752	0.304	0.679765	5
1133	P20	Wei et al	2018	Field	36 10 N	106 21 E	1950	6.9	455								Trenching		Stipa plants (S. bungeana, S. grandis, S. przewalskyi) as dominant plants		Herbaceous	Grassland	AMF	0	20	g N m-2 yr-1	Urea										Root respiration	µmol CO2 m-2 s-1	1.408	0.24	0.536656	5	1.136	0.112	0.25044	5
1134	P20	Wei et al	2018	Field	36 10 N	106 21 E	1950	6.9	455								Trenching		Stipa plants (S. bungeana, S. grandis, S. przewalskyi) as dominant plants		Herbaceous	Grassland	AMF	0	20	g N m-2 yr-1	Urea										Root respiration	µmol CO2 m-2 s-1	1.36	0.128	0.286217	5	1.248	0.24	0.536656	5
1135	P20	Wei et al	2018	Field	36 10 N	106 21 E	1950	6.9	455								Trenching		Stipa plants (S. bungeana, S. grandis, S. przewalskyi) as dominant plants		Herbaceous	Grassland	AMF	0	20	g N m-2 yr-1	Urea										Root respiration	µmol CO2 m-2 s-1	1.04	0.32	0.715542	5	0.64	0.128	0.286217	5
1136	P20	Wei et al	2018	Field	36 10 N	106 21 E	1950	6.9	455								Trenching		Stipa plants (S. bungeana, S. grandis, S. przewalskyi) as dominant plants		Herbaceous	Grassland	AMF	0	20	g N m-2 yr-1	Urea										Root respiration	µmol CO2 m-2 s-1	0.88	0.24	0.536656	5	0.528	0.144	0.321994	5
1137	P20	Wei et al	2018	Field	36 10 N	106 21 E	1950	6.9	455								Trenching		Stipa plants (S. bungeana, S. grandis, S. przewalskyi) as dominant plants		Herbaceous	Grassland	AMF	0	20	g N m-2 yr-1	Urea										Root respiration	µmol CO2 m-2 s-1	0.656	0.272	0.60821	5	0.496	0.16	0.357771	5
1138	P20	Wei et al	2018	Field	36 10 N	106 21 E	1950	6.9	455								Trenching		Stipa plants (S. bungeana, S. grandis, S. przewalskyi) as dominant plants		Herbaceous	Grassland	AMF	0	20	g N m-2 yr-1	Urea										Root respiration	µmol CO2 m-2 s-1	0.864	0.416	0.930204	5	0.88	0.192	0.429325	5
1139	P20	Wei et al	2018	Field	36 10 N	106 21 E	1950	6.9	455								Trenching		Stipa plants (S. bungeana, S. grandis, S. przewalskyi) as dominant plants		Herbaceous	Grassland	AMF	0	20	g N m-2 yr-1	Urea										Root respiration	µmol CO2 m-2 s-1	0.592	0.112	0.25044	5	0.432	0.176	0.393548	5
1140	P20	Wei et al	2018	Field	36 10 N	106 21 E	1950	6.9	455								Trenching		Stipa plants (S. bungeana, S. grandis, S. przewalskyi) as dominant plants		Herbaceous	Grassland	AMF	0	20	g N m-2 yr-1	Urea										Root respiration	µmol CO2 m-2 s-1	0.704	0.144	0.321994	5	0.56	0.176	0.393548	5
1141	P20	Wei et al	2018	Field	36 10 N	106 21 E	1950	6.9	455								Trenching		Stipa plants (S. bungeana, S. grandis, S. przewalskyi) as dominant plants		Herbaceous	Grassland	AMF	0	20	g N m-2 yr-1	Urea										Root respiration	µmol CO2 m-2 s-1	0.688	0.128	0.286217	5	0.288	0.128	0.286217	5
1142	P20	Wei et al	2018	Field	36 10 N	106 21 E	1950	6.9	455								Trenching		Stipa plants (S. bungeana, S. grandis, S. przewalskyi) as dominant plants		Herbaceous	Grassland	AMF	0	20	g N m-2 yr-1	Urea										Root respiration	µmol CO2 m-2 s-1	0.464	0.288	0.643988	5	0.32	0.128	0.286217	5
1143	P20	Wei et al	2018	Field	36 10 N	106 21 E	1950	6.9	455								Trenching		Stipa plants (S. bungeana, S. grandis, S. przewalskyi) as dominant plants		Herbaceous	Grassland	AMF	0	20	g N m-2 yr-1	Urea										Root respiration	µmol CO2 m-2 s-1	0.528	0.352	0.787096	5	0.688	0.208	0.465102	5
1144	P20	Wei et al	2018	Field	36 10 N	106 21 E	1950	6.9	455								Trenching		Stipa plants (S. bungeana, S. grandis, S. przewalskyi) as dominant plants		Herbaceous	Grassland	AMF	0	20	g N m-2 yr-1	Urea										Root respiration	µmol CO2 m-2 s-1	1.008	0.4	0.894427	5	0.592	0.128	0.286217	5
1145	P20	Wei et al	2018	Field	36 10 N	106 21 E	1950	6.9	455								Trenching		Stipa plants (S. bungeana, S. grandis, S. przewalskyi) as dominant plants		Herbaceous	Grassland	AMF	0	20	g N m-2 yr-1	Urea										Root respiration	µmol CO2 m-2 s-1	1.424	0.272	0.60821	5	0.736	0.16	0.357771	5
1146	P20	Wei et al	2018	Field	36 10 N	106 21 E	1950	6.9	455								Trenching		Stipa plants (S. bungeana, S. grandis, S. przewalskyi) as dominant plants		Herbaceous	Grassland	AMF	0	20	g N m-2 yr-1	Urea										Root respiration	µmol CO2 m-2 s-1	0.624	0.32	0.715542	5	0.576	0.208	0.465102	5
1147	P20	Wei et al	2018	Field	36 10 N	106 21 E	1950	6.9	455								Trenching		Stipa plants (S. bungeana, S. grandis, S. przewalskyi) as dominant plants		Herbaceous	Grassland	AMF	0	20	g N m-2 yr-1	Urea										Root respiration	µmol CO2 m-2 s-1	1.04	0.272	0.60821	5	0.656	0.128	0.286217	5
1148	P20	Wei et al	2018	Field	36 10 N	106 21 E	1950	6.9	455								Trenching		Stipa plants (S. bungeana, S. grandis, S. przewalskyi) as dominant plants		Herbaceous	Grassland	AMF	0	20	g N m-2 yr-1	Urea										Root respiration	µmol CO2 m-2 s-1	0.432	0.096	0.214663	5	0.304	0.16	0.357771	5
1149	P20	Wei et al	2018	Field	36 10 N	106 21 E	1950	6.9	455								Trenching		Stipa plants (S. bungeana, S. grandis, S. przewalskyi) as dominant plants		Herbaceous	Grassland	AMF	0	20	g N m-2 yr-1	Urea										Root respiration	µmol CO2 m-2 s-1	0.784	0.112	0.25044	5	0.496	0.128	0.286217	5
1150	P20	Wei et al	2018	Field	36 10 N	106 21 E	1950	6.9	455								Trenching		Stipa plants (S. bungeana, S. grandis, S. przewalskyi) as dominant plants		Herbaceous	Grassland	AMF	0	20	g N m-2 yr-1	Urea										Root respiration	µmol CO2 m-2 s-1	0.128	0.144	0.321994	5	0.272	0.112	0.25044	5
1151	P20	Wei et al	2018	Field	36 10 N	106 21 E	1950	6.9	455								Trenching		Stipa plants (S. bungeana, S. grandis, S. przewalskyi) as dominant plants		Herbaceous	Grassland	AMF	0	20	g N m-2 yr-1	Urea										Root respiration	µmol CO2 m-2 s-1	1.328	0.224	0.500879	5	0.832	0.176	0.393548	5
1152	P20	Wei et al	2018	Field	36 10 N	106 21 E	1950	6.9	455								Trenching		Stipa plants (S. bungeana, S. grandis, S. przewalskyi) as dominant plants		Herbaceous	Grassland	AMF	0	20	g N m-2 yr-1	Urea										Root respiration	µmol CO2 m-2 s-1	1.28	0.144	0.321994	5	0.928	0.176	0.393548	5
1153	P20	Wei et al	2018	Field	36 10 N	106 21 E	1950	6.9	455								Trenching		Stipa plants (S. bungeana, S. grandis, S. przewalskyi) as dominant plants		Herbaceous	Grassland	AMF	0	20	g N m-2 yr-1	Urea										Root respiration	µmol CO2 m-2 s-1	1.52	0.16	0.357771	5	1.52	0.208	0.465102	5
1154	P20	Wei et al	2018	Field	36 10 N	106 21 E	1950	6.9	455								Trenching		Stipa plants (S. bungeana, S. grandis, S. przewalskyi) as dominant plants		Herbaceous	Grassland	AMF	0	20	g N m-2 yr-1	Urea										Root respiration	µmol CO2 m-2 s-1	1.76	0.128	0.286217	5	1.808	0.112	0.25044	5
1155	P20	Wei et al	2018	Field	36 10 N	106 21 E	1950	6.9	455								Trenching		Stipa plants (S. bungeana, S. grandis, S. przewalskyi) as dominant plants		Herbaceous	Grassland	AMF	0	20	g N m-2 yr-1	Urea										Root respiration	µmol CO2 m-2 s-1	1.728	0.272	0.60821	5	1.024	0.32	0.715542	5
1156	P20	Wei et al	2018	Field	36 10 N	106 21 E	1950	6.9	455								Trenching		Stipa plants (S. bungeana, S. grandis, S. przewalskyi) as dominant plants		Herbaceous	Grassland	AMF	0	20	g N m-2 yr-1	Urea										Root respiration	µmol CO2 m-2 s-1	1.264	0.208	0.465102	5	1.488	0.256	0.572433	5
1157	P20	Wei et al	2018	Field	36 10 N	106 21 E	1950	6.9	455								Trenching		Stipa plants (S. bungeana, S. grandis, S. przewalskyi) as dominant plants		Herbaceous	Grassland	AMF	0	20	g N m-2 yr-1	Urea										Root respiration	µmol CO2 m-2 s-1	1.152	0.208	0.465102	5	1.024	0.16	0.357771	5
1158	P20	Wei et al	2018	Field	36 10 N	106 21 E	1950	6.9	455								Trenching		Stipa plants (S. bungeana, S. grandis, S. przewalskyi) as dominant plants		Herbaceous	Grassland	AMF	0	20	g N m-2 yr-1	Urea										Root respiration	µmol CO2 m-2 s-1	0.848	0.112	0.25044	5	0.672	0.288	0.643988	5
1159	P20	Wei et al	2018	Field	36 10 N	106 21 E	1950	6.9	455								Trenching		Stipa plants (S. bungeana, S. grandis, S. przewalskyi) as dominant plants		Herbaceous	Grassland	AMF	0	20	g N m-2 yr-1	Urea										Root respiration	µmol CO2 m-2 s-1	0.528	0.112	0.25044	5	0.704	0.144	0.321994	5
1160	P20	Wei et al	2018	Field	36 10 N	106 21 E	1950	6.9	455								Trenching		Stipa plants (S. bungeana, S. grandis, S. przewalskyi) as dominant plants		Herbaceous	Grassland	AMF	0	20	g N m-2 yr-1	Urea										Root respiration	µmol CO2 m-2 s-1	0.592	0.096	0.214663	5	0.448	0.256	0.572433	5
1161	P20	Wei et al	2018	Field	36 10 N	106 21 E	1950	6.9	455								Trenching		Stipa plants (S. bungeana, S. grandis, S. przewalskyi) as dominant plants		Herbaceous	Grassland	AMF	0	20	g N m-2 yr-1	Urea										Root respiration	µmol CO2 m-2 s-1	0.48	0.16	0.357771	5	0.512	0.144	0.321994	5
1162	P20	Wei et al	2018	Field	36 10 N	106 21 E	1950	6.9	455								Trenching		Stipa plants (S. bungeana, S. grandis, S. przewalskyi) as dominant plants		Herbaceous	Grassland	AMF	0	10	g N m-2 yr-1	Urea										Root respiration	µmol CO2 m-2 s-1	1.46			5	1.34			5
1163	P20	Wei et al	2018	Field	36 10 N	106 21 E	1950	6.9	455								Trenching		Stipa plants (S. bungeana, S. grandis, S. przewalskyi) as dominant plants		Herbaceous	Grassland	AMF	0	20	g N m-2 yr-1	Urea										Root respiration	µmol CO2 m-2 s-1	1.46			5	1.17			5
1164	P20	Wei et al	2018	Field	36 10 N	106 21 E	1950	6.9	455								Trenching		Stipa plants (S. bungeana, S. grandis, S. przewalskyi) as dominant plants		Herbaceous	Grassland	AMF	0	10	g N m-2 yr-1	Urea										Root respiration	µmol CO2 m-2 s-1	0.9			5	0.85			5
1165	P20	Wei et al	2018	Field	36 10 N	106 21 E	1950	6.9	455								Trenching		Stipa plants (S. bungeana, S. grandis, S. przewalskyi) as dominant plants		Herbaceous	Grassland	AMF	0	20	g N m-2 yr-1	Urea										Root respiration	µmol CO2 m-2 s-1	0.9			5	0.74			5
1166	P21	Zeng and Wang	2015	Field	42 10 N	117 12 E	1400	-1.4	450.1								Trenching	30	evergreen Pinus sylvestris var. mongolica (Mongolia pine, 85%) and deciduous Larix principis-rupprechtii (birch, 15%)	Pinaceae	Woody	Forest	ECM	0	5	g N m-2 yr-1	Urea										Autotrophic resp	µmol m-2 S-1	0.41943	0.099525	0.172382	3	0.66114	0.099525	0.172382	3
1167	P22	Zeng et al	2018A	Field	42 33 N	117 5 E	1503	-1.4	400								Trenching		meadow steppe dominated by Leymus chinensis, Stipa baicalensis and S. grandis	Poaceae	Herbaceous	Grassland	AMF	0	10	g N m-2 yr-1	Urea										Autotrophic resp	µmol m-2 S-1	1.24918	0.19075	0.330389	3	1.6163	0.26013	0.450558	3
1168	P22	Zeng et al	2018A	Field	42 33 N	117 5 E	1503	-1.4	400								Trenching		meadow steppe dominated by Leymus chinensis, Stipa baicalensis and S. grandis	Poaceae	Herbaceous	Grassland	AMF	0	10	g N m-2 yr-1	Urea										Autotrophic resp	µmol m-2 S-1	1.02436	0.19076	0.330406	3	0.88862	0.15605	0.270287	3
1169	P22	Zeng et al	2018A	Field	42 33 N	117 5 E	1503	-1.4	400								Trenching		meadow steppe dominated by Leymus chinensis, Stipa baicalensis and S. grandis	Poaceae	Herbaceous	Grassland	AMF	0	10	g N m-2 yr-1	Urea										Autotrophic resp	µmol m-2 S-1	0.85157	0.08669	0.150151	3	1.21871	0.12138	0.210236	3
1170	P22	Zeng et al	2018A	Field	42 33 N	117 5 E	1503	-1.4	400								Trenching		meadow steppe dominated by Leymus chinensis, Stipa baicalensis and S. grandis	Poaceae	Herbaceous	Grassland	AMF	0	20	g N m-2 yr-1	Urea										Autotrophic resp	µmol m-2 S-1	1.24918	0.19075	0.330389	3	1.16844	0.10404	0.180203	3
1171	P22	Zeng et al	2018A	Field	42 33 N	117 5 E	1503	-1.4	400								Trenching		meadow steppe dominated by Leymus chinensis, Stipa baicalensis and S. grandis	Poaceae	Herbaceous	Grassland	AMF	0	20	g N m-2 yr-1	Urea										Autotrophic resp	µmol m-2 S-1	1.02436	0.19076	0.330406	3	1.04766	0.13871	0.240253	3
1172	P22	Zeng et al	2018A	Field	42 33 N	117 5 E	1503	-1.4	400								Trenching		meadow steppe dominated by Leymus chinensis, Stipa baicalensis and S. grandis	Poaceae	Herbaceous	Grassland	AMF	0	20	g N m-2 yr-1	Urea										Autotrophic resp	µmol m-2 S-1	0.85157	0.08669	0.150151	3	1.60317	0.19076	0.330406	3
1173	P22	Zeng et al	2018A	Field	42 33 N	117 5 E	1503	-1.4	400								Trenching		meadow steppe dominated by Leymus chinensis, Stipa baicalensis and S. grandis	Poaceae	Herbaceous	Grassland	AMF	0	30	g N m-2 yr-1	Urea										Autotrophic resp	µmol m-2 S-1	1.24918	0.19075	0.330389	3	2.03845	0.31212	0.540608	3
1174	P22	Zeng et al	2018A	Field	42 33 N	117 5 E	1503	-1.4	400								Trenching		meadow steppe dominated by Leymus chinensis, Stipa baicalensis and S. grandis	Poaceae	Herbaceous	Grassland	AMF	0	30	g N m-2 yr-1	Urea										Autotrophic resp	µmol m-2 S-1	1.02436	0.19076	0.330406	3	0.92922	0.13874	0.240305	3
1175	P22	Zeng et al	2018A	Field	42 33 N	117 5 E	1503	-1.4	400								Trenching		meadow steppe dominated by Leymus chinensis, Stipa baicalensis and S. grandis	Poaceae	Herbaceous	Grassland	AMF	0	30	g N m-2 yr-1	Urea										Autotrophic resp	µmol m-2 S-1	0.85157	0.08669	0.150151	3	1.32868	0.12138	0.210236	3
1176	P22	Zeng et al	2018A	Field	42 33 N	117 5 E	1503	-1.4	400								Trenching		meadow steppe dominated by Leymus chinensis, Stipa baicalensis and S. grandis	Poaceae	Herbaceous	Grassland	AMF	0	40	g N m-2 yr-1	Urea										Autotrophic resp	µmol m-2 S-1	1.24918	0.19075	0.330389	3	1.62521	0.1561	0.270373	3
1177	P22	Zeng et al	2018A	Field	42 33 N	117 5 E	1503	-1.4	400								Trenching		meadow steppe dominated by Leymus chinensis, Stipa baicalensis and S. grandis	Poaceae	Herbaceous	Grassland	AMF	0	40	g N m-2 yr-1	Urea										Autotrophic resp	µmol m-2 S-1	1.02436	0.19076	0.330406	3	1.07093	0.12141	0.210288	3
1178	P22	Zeng et al	2018A	Field	42 33 N	117 5 E	1503	-1.4	400								Trenching		meadow steppe dominated by Leymus chinensis, Stipa baicalensis and S. grandis	Poaceae	Herbaceous	Grassland	AMF	0	40	g N m-2 yr-1	Urea										Autotrophic resp	µmol m-2 S-1	0.85157	0.08669	0.150151	3	0.72472	0.12141	0.210288	3
1179	P22	Zeng et al	2018A	Field	42 33 N	117 5 E	1503	-1.4	400								Trenching		meadow steppe dominated by Leymus chinensis, Stipa baicalensis and S. grandis	Poaceae	Herbaceous	Grassland	AMF	0	50	g N m-2 yr-1	Urea										Autotrophic resp	µmol m-2 S-1	1.24918	0.19075	0.330389	3	2.02704	0.20811	0.360457	3
1180	P22	Zeng et al	2018A	Field	42 33 N	117 5 E	1503	-1.4	400								Trenching		meadow steppe dominated by Leymus chinensis, Stipa baicalensis and S. grandis	Poaceae	Herbaceous	Grassland	AMF	0	50	g N m-2 yr-1	Urea										Autotrophic resp	µmol m-2 S-1	1.02436	0.19076	0.330406	3	0.95251	0.10405	0.18022	3
1181	P22	Zeng et al	2018A	Field	42 33 N	117 5 E	1503	-1.4	400								Trenching		meadow steppe dominated by Leymus chinensis, Stipa baicalensis and S. grandis	Poaceae	Herbaceous	Grassland	AMF	0	50	g N m-2 yr-1	Urea										Autotrophic resp	µmol m-2 S-1	0.85157	0.08669	0.150151	3	1.36935	0.26009	0.450489	3
1182	P23	Zeng et al	2018B	Field	42 10 N	117 12 E	1400	-1.4	450.1			Sandy					Trenching	35	evergreen Pinus sylvestris var. mongolica (Mongolia pine, 85%) and deciduous Larix principis-rupprechtii (birch, 15%)	Pinaceae	Woody	Forest	ECM	0	5	g N m-2 yr-1	Urea										Root respiration	µmol m-2 S-1	0.28824	0.04901	0.0848878	3	0.65917	0.06302	0.109154	3
1183	P23	Zeng et al	2018B	Field	42 10 N	117 12 E	1400	-1.4	450.1			Sandy					Trenching	35	evergreen Pinus sylvestris var. mongolica (Mongolia pine, 85%) and deciduous Larix principis-rupprechtii (birch, 15%)	Pinaceae	Woody	Forest	ECM	0	5	g N m-2 yr-1	Urea										Root respiration	µmol m-2 S-1	0.2308	0.11906	0.206218	3	0.67879	0.14006	0.242591	3
1184	P23	Zeng et al	2018B	Field	42 10 N	117 12 E	1400	-1.4	450.1			Sandy					Trenching	35	evergreen Pinus sylvestris var. mongolica (Mongolia pine, 85%) and deciduous Larix principis-rupprechtii (birch, 15%)	Pinaceae	Woody	Forest	ECM	0	5	g N m-2 yr-1	Urea										Root respiration	µmol m-2 S-1	0.23642	0.07702	0.133403	3	0.65638	0.09803	0.169793	3
1185	P23	Zeng et al	2018B	Field	42 10 N	117 12 E	1400	-1.4	450.1			Sandy					Trenching	35	evergreen Pinus sylvestris var. mongolica (Mongolia pine, 85%) and deciduous Larix principis-rupprechtii (birch, 15%)	Pinaceae	Woody	Forest	ECM	0	5	g N m-2 yr-1	Urea										Root respiration	µmol m-2 S-1	0.40307	0.12607	0.21836	3	0.63397	0.10505	0.181952	3
1186	P23	Zeng et al	2018B	Field	42 10 N	117 12 E	1400	-1.4	450.1			Sandy					Trenching	35	evergreen Pinus sylvestris var. mongolica (Mongolia pine, 85%) and deciduous Larix principis-rupprechtii (birch, 15%)	Pinaceae	Woody	Forest	ECM	0	5	g N m-2 yr-1	Urea										Root respiration	µmol m-2 S-1	0.11454	0.03503	0.0606737	3	0.58354	0.09104	0.157686	3
1187	P23	Zeng et al	2018B	Field	42 10 N	117 12 E	1400	-1.4	450.1			Sandy					Trenching	35	evergreen Pinus sylvestris var. mongolica (Mongolia pine, 85%) and deciduous Larix principis-rupprechtii (birch, 15%)	Pinaceae	Woody	Forest	ECM	0	5	g N m-2 yr-1	Urea										Root respiration	µmol m-2 S-1	0.44872	0.19872	0.344193	3	1.44231	0.32692	0.566242	3
1188	P23	Zeng et al	2018B	Field	42 10 N	117 12 E	1400	-1.4	450.1			Sandy					Trenching	35	evergreen Pinus sylvestris var. mongolica (Mongolia pine, 85%) and deciduous Larix principis-rupprechtii (birch, 15%)	Pinaceae	Woody	Forest	ECM	0	5	g N m-2 yr-1	Urea										Root respiration	µmol m-2 S-1	0.14103	0.13461	0.233151	3	1.01923	0.30769	0.532935	3
1189	P23	Zeng et al	2018B	Field	42 10 N	117 12 E	1400	-1.4	450.1			Sandy					Trenching	35	evergreen Pinus sylvestris var. mongolica (Mongolia pine, 85%) and deciduous Larix principis-rupprechtii (birch, 15%)	Pinaceae	Woody	Forest	ECM	0	5	g N m-2 yr-1	Urea										Root respiration	µmol m-2 S-1	0.08974	0.08334	0.144349	3	1.04487	0.25	0.433013	3
1190	P23	Zeng et al	2018B	Field	42 10 N	117 12 E	1400	-1.4	450.1			Sandy					Trenching	35	evergreen Pinus sylvestris var. mongolica (Mongolia pine, 85%) and deciduous Larix principis-rupprechtii (birch, 15%)	Pinaceae	Woody	Forest	ECM	0	5	g N m-2 yr-1	Urea										Root respiration	µmol m-2 S-1	0.53846	0.07692	0.133229	3	1.32051	0.46795	0.810513	3
1191	P23	Zeng et al	2018B	Field	42 10 N	117 12 E	1400	-1.4	450.1			Sandy					Trenching	35	evergreen Pinus sylvestris var. mongolica (Mongolia pine, 85%) and deciduous Larix principis-rupprechtii (birch, 15%)	Pinaceae	Woody	Forest	ECM	0	5	g N m-2 yr-1	Urea										Root respiration	µmol m-2 S-1	0.80128	0.29487	0.51073	3	0.85256	0.28206	0.488542	3
1192	P23	Zeng et al	2018B	Field	42 10 N	117 12 E	1400	-1.4	450.1			Sandy					Trenching	35	evergreen Pinus sylvestris var. mongolica (Mongolia pine, 85%) and deciduous Larix principis-rupprechtii (birch, 15%)	Pinaceae	Woody	Forest	ECM	0	5	g N m-2 yr-1	Urea										Root respiration	µmol m-2 S-1	0.03205	0.05128	0.0888196	3	0.37821	0.11538	0.199844	3
1193	P23	Zeng et al	2018B	Field	42 10 N	117 12 E	1400	-1.4	450.1			Sandy					Trenching	35	evergreen Pinus sylvestris var. mongolica (Mongolia pine, 85%) and deciduous Larix principis-rupprechtii (birch, 15%)	Pinaceae	Woody	Forest	ECM	0	5	g N m-2 yr-1	Urea										Root respiration	µmol m-2 S-1	0.05128	0.04487	0.0777171	3	0.5	0.12821	0.222066	3
1194	P23	Zeng et al	2018B	Field	42 10 N	117 12 E	1400	-1.4	450.1			Sandy					Trenching	35	evergreen Pinus sylvestris var. mongolica (Mongolia pine, 85%) and deciduous Larix principis-rupprechtii (birch, 15%)	Pinaceae	Woody	Forest	ECM	0	5	g N m-2 yr-1	Urea										Root respiration	µmol m-2 S-1	0.16667	0.07692	0.133229	3	0.30128	0.07051	0.122127	3
1195	P23	Zeng et al	2018B	Field	42 10 N	117 12 E	1400	-1.4	450.1			Sandy					Trenching	35	evergreen Pinus sylvestris var. mongolica (Mongolia pine, 85%) and deciduous Larix principis-rupprechtii (birch, 15%)	Pinaceae	Woody	Forest	ECM	0	5	g N m-2 yr-1	Urea										Root respiration	µmol m-2 S-1	0.05128	0.05769	0.099922	3	0.1859	0.12179	0.210946	3
1196	P23	Zeng et al	2018B	Field	42 10 N	117 12 E	1400	-1.4	450.1			Sandy					Trenching	35	evergreen Pinus sylvestris var. mongolica (Mongolia pine, 85%) and deciduous Larix principis-rupprechtii (birch, 15%)	Pinaceae	Woody	Forest	ECM	0	5	g N m-2 yr-1	Urea										Root respiration	µmol m-2 S-1	0.73077	0.05769	0.099922	3	0.85897	0.24359	0.42191	3
1197	P23	Zeng et al	2018B	Field	42 10 N	117 12 E	1400	-1.4	450.1			Sandy					Trenching	35	evergreen Pinus sylvestris var. mongolica (Mongolia pine, 85%) and deciduous Larix principis-rupprechtii (birch, 15%)	Pinaceae	Woody	Forest	ECM	0	5	g N m-2 yr-1	Urea										Root respiration	µmol m-2 S-1	0.91667	0.45512	0.788291	3	1.14744	0.26923	0.46632	3
1198	P23	Zeng et al	2018B	Field	42 10 N	117 12 E	1400	-1.4	450.1			Sandy					Trenching	35	evergreen Pinus sylvestris var. mongolica (Mongolia pine, 85%) and deciduous Larix principis-rupprechtii (birch, 15%)	Pinaceae	Woody	Forest	ECM	0	5	g N m-2 yr-1	Urea										Root respiration	µmol m-2 S-1	0.09615	0.07693	0.133247	3	0.22436	0.08974	0.155434	3
1199	P23	Zeng et al	2018B	Field	42 10 N	117 12 E	1400	-1.4	450.1			Sandy					Trenching	35	evergreen Pinus sylvestris var. mongolica (Mongolia pine, 85%) and deciduous Larix principis-rupprechtii (birch, 15%)	Pinaceae	Woody	Forest	ECM	0	5	g N m-2 yr-1	Urea										Root respiration	µmol m-2 S-1	0.15385	0.10897	0.188742	3	0.94872	0.33974	0.588447	3
1200	P23	Zeng et al	2018B	Field	42 10 N	117 12 E	1400	-1.4	450.1			Sandy					Trenching	35	evergreen Pinus sylvestris var. mongolica (Mongolia pine, 85%) and deciduous Larix principis-rupprechtii (birch, 15%)	Pinaceae	Woody	Forest	ECM	0	5	g N m-2 yr-1	Urea										Root respiration	µmol m-2 S-1	0.48718	0.23718	0.410808	3	0.64103	0.14743	0.255356	3
1201	P23	Zeng et al	2018B	Field	42 10 N	117 12 E	1400	-1.4	450.1			Sandy					Trenching	35	evergreen Pinus sylvestris var. mongolica (Mongolia pine, 85%) and deciduous Larix principis-rupprechtii (birch, 15%)	Pinaceae	Woody	Forest	ECM	0	5	g N m-2 yr-1	Urea										Root respiration	µmol m-2 S-1	0.48718	0.23077	0.399705	3	0.17308	0.08974	0.155434	3
1202	P23	Zeng et al	2018B	Field	42 10 N	117 12 E	1400	-1.4	450.1			Sandy					Trenching	35	evergreen Pinus sylvestris var. mongolica (Mongolia pine, 85%) and deciduous Larix principis-rupprechtii (birch, 15%)	Pinaceae	Woody	Forest	ECM	0	5	g N m-2 yr-1	Urea										Root respiration	µmol m-2 S-1	0.17949	0.11538	0.199844	3	0.71795	0.26282	0.455218	3
1203	P23	Zeng et al	2018B	Field	42 10 N	117 12 E	1400	-1.4	450.1			Sandy					Trenching	35	evergreen Pinus sylvestris var. mongolica (Mongolia pine, 85%) and deciduous Larix principis-rupprechtii (birch, 15%)	Pinaceae	Woody	Forest	ECM	0	5	g N m-2 yr-1	Urea										Root respiration	µmol m-2 S-1	0.17308	0.10256	0.177639	3	0.5641	0.17949	0.310886	3
1204	P23	Zeng et al	2018B	Field	42 10 N	117 12 E	1400	-1.4	450.1			Sandy					Trenching	35	evergreen Pinus sylvestris var. mongolica (Mongolia pine, 85%) and deciduous Larix principis-rupprechtii (birch, 15%)	Pinaceae	Woody	Forest	ECM	0	5	g N m-2 yr-1	Urea										Root respiration	µmol m-2 S-1	0.08333	0.10257	0.177656	3	0.67308	0.22436	0.388603	3
1205	P23	Zeng et al	2018B	Field	42 10 N	117 12 E	1400	-1.4	450.1			Sandy					Trenching	35	evergreen Pinus sylvestris var. mongolica (Mongolia pine, 85%) and deciduous Larix principis-rupprechtii (birch, 15%)	Pinaceae	Woody	Forest	ECM	0	5	g N m-2 yr-1	Urea										Root respiration	µmol m-2 S-1	0.08974	0.08334	0.144349	3	0.51282	0.1218	0.210964	3
1206	P23	Zeng et al	2018B	Field	42 10 N	117 12 E	1400	-1.4	450.1			Sandy					Trenching	35	evergreen Pinus sylvestris var. mongolica (Mongolia pine, 85%) and deciduous Larix principis-rupprechtii (birch, 15%)	Pinaceae	Woody	Forest	ECM	0	5	g N m-2 yr-1	Urea										Root respiration	µmol m-2 S-1	0.04487	0.05769	0.099922	3	0.46795	0.21795	0.3775	3
1207	P24	Zhang et al	2014	Field	35 57 N	104 09 E	1966	6.7	382								Trenching		Stipa bungeana, Artemisia frigida and Tripolium vulgare Ness		Herbaceous	Grassland	AMF	0	2.3	g N m-2 yr-1	Urea										Root respiration	µmol CO2 m-2 S-1	0.0481949	0.0260651	0.0781953	9	0.0863	0.02807	0.08421	9
1208	P24	Zhang et al	2014	Field	35 57 N	104 09 E	1966	6.7	382								Trenching		Stipa bungeana, Artemisia frigida and Tripolium vulgare Ness		Herbaceous	Grassland	AMF	0	2.3	g N m-2 yr-1	Urea										Root respiration	µmol CO2 m-2 S-1	0.000133038	0.012027	0.0360809	9	0.05026	0.01605	0.04815	9
1209	P24	Zhang et al	2014	Field	35 57 N	104 09 E	1966	6.7	382								Trenching		Stipa bungeana, Artemisia frigida and Tripolium vulgare Ness		Herbaceous	Grassland	AMF	0	2.3	g N m-2 yr-1	Urea										Root respiration	µmol CO2 m-2 S-1	0.31544	0.01805	0.05415	9	0.30341	0.01804	0.05412	9
1210	P24	Zhang et al	2014	Field	35 57 N	104 09 E	1966	6.7	382								Trenching		Stipa bungeana, Artemisia frigida and Tripolium vulgare Ness		Herbaceous	Grassland	AMF	0	2.3	g N m-2 yr-1	Urea										Root respiration	µmol CO2 m-2 S-1	0.269384	0.004116	0.012348	9	0.20722	0.0381	0.1143	9
1211	P24	Zhang et al	2014	Field	35 57 N	104 09 E	1966	6.7	382								Trenching		Stipa bungeana, Artemisia frigida and Tripolium vulgare Ness		Herbaceous	Grassland	AMF	0	2.3	g N m-2 yr-1	Urea										Root respiration	µmol CO2 m-2 S-1	0.345653	0.060167	0.180501	9	0.31959	0.08222	0.24666	9
1212	P24	Zhang et al	2014	Field	35 57 N	104 09 E	1966	6.7	382								Trenching		Stipa bungeana, Artemisia frigida and Tripolium vulgare Ness		Herbaceous	Grassland	AMF	0	2.3	g N m-2 yr-1	Urea										Root respiration	µmol CO2 m-2 S-1	0.433959	0.104281	0.312843	9	0.44198	0.09826	0.29478	9
1213	P24	Zhang et al	2014	Field	35 57 N	104 09 E	1966	6.7	382								Trenching		Stipa bungeana, Artemisia frigida and Tripolium vulgare Ness		Herbaceous	Grassland	AMF	0	2.3	g N m-2 yr-1	Urea										Root respiration	µmol CO2 m-2 S-1	0.369849	0.118321	0.354963	9	0.3879	0.10027	0.30081	9
1214	P24	Zhang et al	2014	Field	35 57 N	104 09 E	1966	6.7	382								Trenching		Stipa bungeana, Artemisia frigida and Tripolium vulgare Ness		Herbaceous	Grassland	AMF	0	2.3	g N m-2 yr-1	Urea										Root respiration	µmol CO2 m-2 S-1	0.255612	0.024068	0.072204	9	0.22955	0.03208	0.09624	9
1215	P24	Zhang et al	2014	Field	35 57 N	104 09 E	1966	6.7	382								Trenching		Stipa bungeana, Artemisia frigida and Tripolium vulgare Ness		Herbaceous	Grassland	AMF	0	2.3	g N m-2 yr-1	Urea										Root respiration	µmol CO2 m-2 S-1	0.716909	0.092241	0.276723	9	0.62466	0.02808	0.08424	9
1216	P24	Zhang et al	2014	Field	35 57 N	104 09 E	1966	6.7	382								Trenching		Stipa bungeana, Artemisia frigida and Tripolium vulgare Ness		Herbaceous	Grassland	AMF	0	2.3	g N m-2 yr-1	Urea										Root respiration	µmol CO2 m-2 S-1	0.821257	0.098263	0.294789	9	0.63677	0.07018	0.21054	9
1217	P24	Zhang et al	2014	Field	35 57 N	104 09 E	1966	6.7	382								Trenching		Stipa bungeana, Artemisia frigida and Tripolium vulgare Ness		Herbaceous	Grassland	AMF	0	2.3	g N m-2 yr-1	Urea										Root respiration	µmol CO2 m-2 S-1	0.281887	0.036093	0.108279	9	0.28189	0.03208	0.09624	9
1218	P24	Zhang et al	2014	Field	35 57 N	104 09 E	1966	6.7	382								Trenching		Stipa bungeana, Artemisia frigida and Tripolium vulgare Ness		Herbaceous	Grassland	AMF	0	2.3	g N m-2 yr-1	Urea										Root respiration	µmol CO2 m-2 S-1	0.414301	0.026069	0.078207	9	0.35816	0.02807	0.08421	9
1219	P24	Zhang et al	2014	Field	35 57 N	104 09 E	1966	6.7	382								Trenching		Stipa bungeana, Artemisia frigida and Tripolium vulgare Ness		Herbaceous	Grassland	AMF	0	2.3	g N m-2 yr-1	Urea										Root respiration	µmol CO2 m-2 S-1	0.310093	0.024067	0.072201	9	0.34619	0.0361	0.1083	9
1220	P24	Zhang et al	2014	Field	35 57 N	104 09 E	1966	6.7	382								Trenching		Stipa bungeana, Artemisia frigida and Tripolium vulgare Ness		Herbaceous	Grassland	AMF	0	2.3	g N m-2 yr-1	Urea										Root respiration	µmol CO2 m-2 S-1	0.139705	0.024065	0.072195	9	0.13369	0.02206	0.06618	9
1221	P24	Zhang et al	2014	Field	35 57 N	104 09 E	1966	6.7	382								Trenching		Stipa bungeana, Artemisia frigida and Tripolium vulgare Ness		Herbaceous	Grassland	AMF	0	2.3	g N m-2 yr-1	Urea										Root respiration	µmol CO2 m-2 S-1	0.157822	0.038108	0.114324	9	0.15181	0.04211	0.12633	9
1222	P24	Zhang et al	2014	Field	35 57 N	104 09 E	1966	6.7	382								Trenching		Stipa bungeana, Artemisia frigida and Tripolium vulgare Ness		Herbaceous	Grassland	AMF	0	2.3	g N m-2 yr-1	Urea										Root respiration	µmol CO2 m-2 S-1	0.462699	0.052141	0.156423	9	0.50882	0.09426	0.28278	9
1223	P24	Zhang et al	2014	Field	35 57 N	104 09 E	1966	6.7	382								Trenching		Stipa bungeana, Artemisia frigida and Tripolium vulgare Ness		Herbaceous	Grassland	AMF	0	2.3	g N m-2 yr-1	Urea										Root respiration	µmol CO2 m-2 S-1	0.613171	0.104269	0.312807	9	0.77761	0.10427	0.31281	9
1224	P24	Zhang et al	2014	Field	35 57 N	104 09 E	1966	6.7	382								Trenching		Stipa bungeana, Artemisia frigida and Tripolium vulgare Ness		Herbaceous	Grassland	AMF	0	2.3	g N m-2 yr-1	Urea										Root respiration	µmol CO2 m-2 S-1	0.741579	0.082211	0.246633	9	0.75762	0.09826	0.29478	9
1225	P24	Zhang et al	2014	Field	35 57 N	104 09 E	1966	6.7	382								Trenching		Stipa bungeana, Artemisia frigida and Tripolium vulgare Ness		Herbaceous	Grassland	AMF	0	2.3	g N m-2 yr-1	Urea										Root respiration	µmol CO2 m-2 S-1	0.318518	0.098262	0.294786	9	0.37667	0.0381	0.1143	9
1226	P24	Zhang et al	2014	Field	35 57 N	104 09 E	1966	6.7	382								Trenching		Stipa bungeana, Artemisia frigida and Tripolium vulgare Ness		Herbaceous	Grassland	AMF	0	2.3	g N m-2 yr-1	Urea										Root respiration	µmol CO2 m-2 S-1	0.146122	0.034098	0.102294	9	0.23035	0.02807	0.08421	9
1227	P24	Zhang et al	2014	Field	35 57 N	104 09 E	1966	6.7	382								Trenching		Stipa bungeana, Artemisia frigida and Tripolium vulgare Ness		Herbaceous	Grassland	AMF	0	2.3	g N m-2 yr-1	Urea										Root respiration	µmol CO2 m-2 S-1	0.264506	0.032084	0.096252	9	0.27052	0.02808	0.08424	9
1228	P24	Zhang et al	2014	Field	35 57 N	104 09 E	1966	6.7	382								Trenching		Stipa bungeana, Artemisia frigida and Tripolium vulgare Ness		Herbaceous	Grassland	AMF	0	2.3	g N m-2 yr-1	Urea										Root respiration	µmol CO2 m-2 S-1	0.20441	0.01605	0.04815	9	0.28262	0.02206	0.06618	9
1229	P24	Zhang et al	2014	Field	35 57 N	104 09 E	1966	6.7	382								Trenching		Stipa bungeana, Artemisia frigida and Tripolium vulgare Ness		Herbaceous	Grassland	AMF	0	9.2	g N m-2 yr-1	Urea										Root respiration	µmol CO2 m-2 S-1	0.0481949	0.0260651	0.0781953	9	0.14044	0.02005	0.06015	9
1230	P24	Zhang et al	2014	Field	35 57 N	104 09 E	1966	6.7	382								Trenching		Stipa bungeana, Artemisia frigida and Tripolium vulgare Ness		Herbaceous	Grassland	AMF	0	9.2	g N m-2 yr-1	Urea										Root respiration	µmol CO2 m-2 S-1	0.0425799	0.0360901	0.10827	9	0.04057	0.04011	0.12033	9
1231	P24	Zhang et al	2014	Field	35 57 N	104 09 E	1966	6.7	382								Trenching		Stipa bungeana, Artemisia frigida and Tripolium vulgare Ness		Herbaceous	Grassland	AMF	0	9.2	g N m-2 yr-1	Urea										Root respiration	µmol CO2 m-2 S-1	0.237163	0.016037	0.048111	9	0.4016	0.04011	0.12033	9
1232	P24	Zhang et al	2014	Field	35 57 N	104 09 E	1966	6.7	382								Trenching		Stipa bungeana, Artemisia frigida and Tripolium vulgare Ness		Herbaceous	Grassland	AMF	0	9.2	g N m-2 yr-1	Urea										Root respiration	µmol CO2 m-2 S-1	0.31544	0.01805	0.05415	9	0.41169	0.04212	0.12636	9
1233	P24	Zhang et al	2014	Field	35 57 N	104 09 E	1966	6.7	382								Trenching		Stipa bungeana, Artemisia frigida and Tripolium vulgare Ness		Herbaceous	Grassland	AMF	0	9.2	g N m-2 yr-1	Urea										Root respiration	µmol CO2 m-2 S-1	0.269384	0.004116	0.012348	9	0.26939	0.02607	0.07821	9
1234	P24	Zhang et al	2014	Field	35 57 N	104 09 E	1966	6.7	382								Trenching		Stipa bungeana, Artemisia frigida and Tripolium vulgare Ness		Herbaceous	Grassland	AMF	0	9.2	g N m-2 yr-1	Urea										Root respiration	µmol CO2 m-2 S-1	0.345653	0.060167	0.180501	9	0.4399	0.04813	0.14439	9
1235	P24	Zhang et al	2014	Field	35 57 N	104 09 E	1966	6.7	382								Trenching		Stipa bungeana, Artemisia frigida and Tripolium vulgare Ness		Herbaceous	Grassland	AMF	0	9.2	g N m-2 yr-1	Urea										Root respiration	µmol CO2 m-2 S-1	0.433959	0.104281	0.312843	9	0.75281	0.05214	0.15642	9
1236	P24	Zhang et al	2014	Field	35 57 N	104 09 E	1966	6.7	382								Trenching		Stipa bungeana, Artemisia frigida and Tripolium vulgare Ness		Herbaceous	Grassland	AMF	0	9.2	g N m-2 yr-1	Urea										Root respiration	µmol CO2 m-2 S-1	0.369849	0.118321	0.354963	9	0.64859	0.05214	0.15642	9
1237	P24	Zhang et al	2014	Field	35 57 N	104 09 E	1966	6.7	382								Trenching		Stipa bungeana, Artemisia frigida and Tripolium vulgare Ness		Herbaceous	Grassland	AMF	0	9.2	g N m-2 yr-1	Urea										Root respiration	µmol CO2 m-2 S-1	0.255612	0.024068	0.072204	9	0.34786	0.02006	0.06018	9
1238	P24	Zhang et al	2014	Field	35 57 N	104 09 E	1966	6.7	382								Trenching		Stipa bungeana, Artemisia frigida and Tripolium vulgare Ness		Herbaceous	Grassland	AMF	0	9.2	g N m-2 yr-1	Urea										Root respiration	µmol CO2 m-2 S-1	0.716909	0.092241	0.276723	9	1.02975	0.06818	0.20454	9
1239	P24	Zhang et al	2014	Field	35 57 N	104 09 E	1966	6.7	382								Trenching		Stipa bungeana, Artemisia frigida and Tripolium vulgare Ness		Herbaceous	Grassland	AMF	0	9.2	g N m-2 yr-1	Urea										Root respiration	µmol CO2 m-2 S-1	0.821257	0.098263	0.294789	9	1.08797	0.05213	0.15639	9
1240	P24	Zhang et al	2014	Field	35 57 N	104 09 E	1966	6.7	382								Trenching		Stipa bungeana, Artemisia frigida and Tripolium vulgare Ness		Herbaceous	Grassland	AMF	0	9.2	g N m-2 yr-1	Urea										Root respiration	µmol CO2 m-2 S-1	0.281887	0.036093	0.108279	9	0.57867	0.04011	0.12033	9
1241	P24	Zhang et al	2014	Field	35 57 N	104 09 E	1966	6.7	382								Trenching		Stipa bungeana, Artemisia frigida and Tripolium vulgare Ness		Herbaceous	Grassland	AMF	0	9.2	g N m-2 yr-1	Urea										Root respiration	µmol CO2 m-2 S-1	0.414301	0.026069	0.078207	9	0.60481	0.03409	0.10227	9
1242	P24	Zhang et al	2014	Field	35 57 N	104 09 E	1966	6.7	382								Trenching		Stipa bungeana, Artemisia frigida and Tripolium vulgare Ness		Herbaceous	Grassland	AMF	0	9.2	g N m-2 yr-1	Urea										Root respiration	µmol CO2 m-2 S-1	0.310093	0.024067	0.072201	9	0.44846	0.02808	0.08424	9
1243	P24	Zhang et al	2014	Field	35 57 N	104 09 E	1966	6.7	382								Trenching		Stipa bungeana, Artemisia frigida and Tripolium vulgare Ness		Herbaceous	Grassland	AMF	0	9.2	g N m-2 yr-1	Urea										Root respiration	µmol CO2 m-2 S-1	0.139705	0.024065	0.072195	9	0.36832	0.04411	0.13233	9
1244	P24	Zhang et al	2014	Field	35 57 N	104 09 E	1966	6.7	382								Trenching		Stipa bungeana, Artemisia frigida and Tripolium vulgare Ness		Herbaceous	Grassland	AMF	0	9.2	g N m-2 yr-1	Urea										Root respiration	µmol CO2 m-2 S-1	0.157822	0.038108	0.114324	9	0.29017	0.02207	0.06621	9
1245	P24	Zhang et al	2014	Field	35 57 N	104 09 E	1966	6.7	382								Trenching		Stipa bungeana, Artemisia frigida and Tripolium vulgare Ness		Herbaceous	Grassland	AMF	0	9.2	g N m-2 yr-1	Urea										Root respiration	µmol CO2 m-2 S-1	0.462699	0.052141	0.156423	9	0.93797	0.05815	0.17445	9
1246	P24	Zhang et al	2014	Field	35 57 N	104 09 E	1966	6.7	382								Trenching		Stipa bungeana, Artemisia frigida and Tripolium vulgare Ness		Herbaceous	Grassland	AMF	0	9.2	g N m-2 yr-1	Urea										Root respiration	µmol CO2 m-2 S-1	0.613171	0.104269	0.312807	9	1.09044	0.05214	0.15642	9
1247	P24	Zhang et al	2014	Field	35 57 N	104 09 E	1966	6.7	382								Trenching		Stipa bungeana, Artemisia frigida and Tripolium vulgare Ness		Herbaceous	Grassland	AMF	0	9.2	g N m-2 yr-1	Urea										Root respiration	µmol CO2 m-2 S-1	0.741579	0.082211	0.246633	9	1.17875	0.10026	0.30078	9
1248	P24	Zhang et al	2014	Field	35 57 N	104 09 E	1966	6.7	382								Trenching		Stipa bungeana, Artemisia frigida and Tripolium vulgare Ness		Herbaceous	Grassland	AMF	0	9.2	g N m-2 yr-1	Urea										Root respiration	µmol CO2 m-2 S-1	0.318518	0.098262	0.294786	9	0.53309	0.02005	0.06015	9
1249	P24	Zhang et al	2014	Field	35 57 N	104 09 E	1966	6.7	382								Trenching		Stipa bungeana, Artemisia frigida and Tripolium vulgare Ness		Herbaceous	Grassland	AMF	0	9.2	g N m-2 yr-1	Urea										Root respiration	µmol CO2 m-2 S-1	0.146122	0.034098	0.102294	9	0.44091	0.02206	0.06618	9
1250	P24	Zhang et al	2014	Field	35 57 N	104 09 E	1966	6.7	382								Trenching		Stipa bungeana, Artemisia frigida and Tripolium vulgare Ness		Herbaceous	Grassland	AMF	0	9.2	g N m-2 yr-1	Urea										Root respiration	µmol CO2 m-2 S-1	0.264506	0.032084	0.096252	9	0.3367	0.06417	0.19251	9
1251	P24	Zhang et al	2014	Field	35 57 N	104 09 E	1966	6.7	382								Trenching		Stipa bungeana, Artemisia frigida and Tripolium vulgare Ness		Herbaceous	Grassland	AMF	0	9.2	g N m-2 yr-1	Urea										Root respiration	µmol CO2 m-2 S-1	0.20441	0.01605	0.04815	9	0.39693	0.0401	0.1203	9
1252	P24	Zhang et al	2014	Field	35 57 N	104 09 E	1966	6.7	382								Trenching		Stipa bungeana, Artemisia frigida and Tripolium vulgare Ness		Herbaceous	Grassland	AMF	0	9.2	g N m-2 yr-1	Urea										Root respiration	µmol CO2 m-2 S-1	0.0139709	0.0421191	0.126357	9	0.13228	0.05215	0.15645	9
1253	P25	Zhao et al	2018	Field	36 31 N	112 01 E	1619	9.9	662							1.02	Trenching	45	Pinus tabulaeformis as dominant Sp.	Pinaceae	Woody	Forest	ECM	0	50	kg N ha-1 year-1	NH4NO3										Root respiration	µmol m-2 S-1	0.23182	0.05454	0.0944661	3	0.39545	0.06819	0.118109	3
1254	P25	Zhao et al	2018	Field	36 31 N	112 01 E	1619	9.9	662							1.08	Trenching	45	Pinus tabulaeformis as dominant Sp.	Pinaceae	Woody	Forest	ECM	0	100	kg N ha-1 year-1	NH4NO3										Root respiration	µmol m-2 S-1	0.23182	0.05454	0.0944661	3	0.72273	0.06818	0.118091	3
1255	P25	Zhao et al	2018	Field	36 31 N	112 01 E	1619	9.9	662							1.05	Trenching	45	Pinus tabulaeformis as dominant Sp.	Pinaceae	Woody	Forest	ECM	0	150	kg N ha-1 year-1	NH4NO3										Root respiration	µmol m-2 S-1	0.23182	0.05454	0.0944661	3	0.36818	0.06818	0.118091	3
1256	P25	Zhao et al	2018	Field	36 31 N	112 01 E	1619	9.9	662							1.02	Trenching	45	Pinus tabulaeformis as dominant Sp.	Pinaceae	Woody	Forest	ECM	0	50	kg N ha-1 year-1	NH4NO3											µmol m-2 S-1									µmol m-2 S-1	0.47263
1257	P25	Zhao et al	2018	Field	36 31 N	112 01 E	1619	9.9	662							1.02	Trenching	45	Pinus tabulaeformis as dominant Sp.	Pinaceae	Woody	Forest	ECM	0	50	kg N ha-1 year-1	NH4NO3											µmol m-2 S-1									µmol m-2 S-1	1.0887
1258	P25	Zhao et al	2018	Field	36 31 N	112 01 E	1619	9.9	662							1.02	Trenching	45	Pinus tabulaeformis as dominant Sp.	Pinaceae	Woody	Forest	ECM	0	50	kg N ha-1 year-1	NH4NO3											µmol m-2 S-1									µmol m-2 S-1	0.83248
1259	P25	Zhao et al	2018	Field	36 31 N	112 01 E	1619	9.9	662							1.02	Trenching	45	Pinus tabulaeformis as dominant Sp.	Pinaceae	Woody	Forest	ECM	0	50	kg N ha-1 year-1	NH4NO3											µmol m-2 S-1									µmol m-2 S-1	1.41848
1260	P25	Zhao et al	2018	Field	36 31 N	112 01 E	1619	9.9	662							1.02	Trenching	45	Pinus tabulaeformis as dominant Sp.	Pinaceae	Woody	Forest	ECM	0	50	kg N ha-1 year-1	NH4NO3											µmol m-2 S-1									µmol m-2 S-1	2.5006
1261	P25	Zhao et al	2018	Field	36 31 N	112 01 E	1619	9.9	662							1.02	Trenching	45	Pinus tabulaeformis as dominant Sp.	Pinaceae	Woody	Forest	ECM	0	50	kg N ha-1 year-1	NH4NO3											µmol m-2 S-1									µmol m-2 S-1	3.71818
1262	P25	Zhao et al	2018	Field	36 31 N	112 01 E	1619	9.9	662							1.02	Trenching	45	Pinus tabulaeformis as dominant Sp.	Pinaceae	Woody	Forest	ECM	0	50	kg N ha-1 year-1	NH4NO3											µmol m-2 S-1									µmol m-2 S-1	2.89105
1263	P25	Zhao et al	2018	Field	36 31 N	112 01 E	1619	9.9	662							1.02	Trenching	45	Pinus tabulaeformis as dominant Sp.	Pinaceae	Woody	Forest	ECM	0	50	kg N ha-1 year-1	NH4NO3											µmol m-2 S-1									µmol m-2 S-1	3.32671
1264	P25	Zhao et al	2018	Field	36 31 N	112 01 E	1619	9.9	662							1.02	Trenching	45	Pinus tabulaeformis as dominant Sp.	Pinaceae	Woody	Forest	ECM	0	50	kg N ha-1 year-1	NH4NO3											µmol m-2 S-1									µmol m-2 S-1	3.91255
1265	P25	Zhao et al	2018	Field	36 31 N	112 01 E	1619	9.9	662							1.02	Trenching	45	Pinus tabulaeformis as dominant Sp.	Pinaceae	Woody	Forest	ECM	0	50	kg N ha-1 year-1	NH4NO3											µmol m-2 S-1									µmol m-2 S-1	2.75415
1266	P25	Zhao et al	2018	Field	36 31 N	112 01 E	1619	9.9	662							1.02	Trenching	45	Pinus tabulaeformis as dominant Sp.	Pinaceae	Woody	Forest	ECM	0	50	kg N ha-1 year-1	NH4NO3											µmol m-2 S-1									µmol m-2 S-1	1.7006
1267	P25	Zhao et al	2018	Field	36 31 N	112 01 E	1619	9.9	662							1.02	Trenching	45	Pinus tabulaeformis as dominant Sp.	Pinaceae	Woody	Forest	ECM	0	50	kg N ha-1 year-1	NH4NO3											µmol m-2 S-1									µmol m-2 S-1	1.4746
1268	P25	Zhao et al	2018	Field	36 31 N	112 01 E	1619	9.9	662							1.02	Trenching	45	Pinus tabulaeformis as dominant Sp.	Pinaceae	Woody	Forest	ECM	0	50	kg N ha-1 year-1	NH4NO3											µmol m-2 S-1									µmol m-2 S-1	1.11331
1269	P25	Zhao et al	2018	Field	36 31 N	112 01 E	1619	9.9	662							1.02	Trenching	45	Pinus tabulaeformis as dominant Sp.	Pinaceae	Woody	Forest	ECM	0	50	kg N ha-1 year-1	NH4NO3											µmol m-2 S-1									µmol m-2 S-1	0.91748
1270	P25	Zhao et al	2018	Field	36 31 N	112 01 E	1619	9.9	662							1.02	Trenching	45	Pinus tabulaeformis as dominant Sp.	Pinaceae	Woody	Forest	ECM	0	50	kg N ha-1 year-1	NH4NO3											µmol m-2 S-1									µmol m-2 S-1	1.15688
1271	P25	Zhao et al	2018	Field	36 31 N	112 01 E	1619	9.9	662							1.02	Trenching	45	Pinus tabulaeformis as dominant Sp.	Pinaceae	Woody	Forest	ECM	0	50	kg N ha-1 year-1	NH4NO3											µmol m-2 S-1									µmol m-2 S-1	1.12587
1272	P25	Zhao et al	2018	Field	36 31 N	112 01 E	1619	9.9	662							1.02	Trenching	45	Pinus tabulaeformis as dominant Sp.	Pinaceae	Woody	Forest	ECM	0	50	kg N ha-1 year-1	NH4NO3											µmol m-2 S-1									µmol m-2 S-1	3.48627
1273	P25	Zhao et al	2018	Field	36 31 N	112 01 E	1619	9.9	662							1.02	Trenching	45	Pinus tabulaeformis as dominant Sp.	Pinaceae	Woody	Forest	ECM	0	50	kg N ha-1 year-1	NH4NO3											µmol m-2 S-1									µmol m-2 S-1	3.15477
1274	P25	Zhao et al	2018	Field	36 31 N	112 01 E	1619	9.9	662							1.02	Trenching	45	Pinus tabulaeformis as dominant Sp.	Pinaceae	Woody	Forest	ECM	0	50	kg N ha-1 year-1	NH4NO3											µmol m-2 S-1									µmol m-2 S-1	4.20699
1275	P25	Zhao et al	2018	Field	36 31 N	112 01 E	1619	9.9	662							1.02	Trenching	45	Pinus tabulaeformis as dominant Sp.	Pinaceae	Woody	Forest	ECM	0	50	kg N ha-1 year-1	NH4NO3											µmol m-2 S-1									µmol m-2 S-1	3.30395
1276	P25	Zhao et al	2018	Field	36 31 N	112 01 E	1619	9.9	662							1.02	Trenching	45	Pinus tabulaeformis as dominant Sp.	Pinaceae	Woody	Forest	ECM	0	50	kg N ha-1 year-1	NH4NO3											µmol m-2 S-1									µmol m-2 S-1	3.13795
1277	P25	Zhao et al	2018	Field	36 31 N	112 01 E	1619	9.9	662							1.02	Trenching	45	Pinus tabulaeformis as dominant Sp.	Pinaceae	Woody	Forest	ECM	0	50	kg N ha-1 year-1	NH4NO3											µmol m-2 S-1									µmol m-2 S-1	2.05468
1278	P25	Zhao et al	2018	Field	36 31 N	112 01 E	1619	9.9	662							1.02	Trenching	45	Pinus tabulaeformis as dominant Sp.	Pinaceae	Woody	Forest	ECM	0	50	kg N ha-1 year-1	NH4NO3											µmol m-2 S-1									µmol m-2 S-1	2.05405
1279	P25	Zhao et al	2018	Field	36 31 N	112 01 E	1619	9.9	662							1.02	Trenching	45	Pinus tabulaeformis as dominant Sp.	Pinaceae	Woody	Forest	ECM	0	50	kg N ha-1 year-1	NH4NO3											µmol m-2 S-1									µmol m-2 S-1	0.97054
1280	P25	Zhao et al	2018	Field	36 31 N	112 01 E	1619	9.9	662							1.02	Trenching	45	Pinus tabulaeformis as dominant Sp.	Pinaceae	Woody	Forest	ECM	0	50	kg N ha-1 year-1	NH4NO3											µmol m-2 S-1									µmol m-2 S-1	0.94018
1281	P25	Zhao et al	2018	Field	36 31 N	112 01 E	1619	9.9	662							1.02	Trenching	45	Pinus tabulaeformis as dominant Sp.	Pinaceae	Woody	Forest	ECM	0	50	kg N ha-1 year-1	NH4NO3											µmol m-2 S-1									µmol m-2 S-1	0.81203
1282	P25	Zhao et al	2018	Field	36 31 N	112 01 E	1619	9.9	662							1.02	Trenching	45	Pinus tabulaeformis as dominant Sp.	Pinaceae	Woody	Forest	ECM	0	50	kg N ha-1 year-1	NH4NO3											µmol m-2 S-1									µmol m-2 S-1	1.92481
1283	P25	Zhao et al	2018	Field	36 31 N	112 01 E	1619	9.9	662							1.02	Trenching	45	Pinus tabulaeformis as dominant Sp.	Pinaceae	Woody	Forest	ECM	0	50	kg N ha-1 year-1	NH4NO3											µmol m-2 S-1									µmol m-2 S-1	3.86466
1284	P25	Zhao et al	2018	Field	36 31 N	112 01 E	1619	9.9	662							1.02	Trenching	45	Pinus tabulaeformis as dominant Sp.	Pinaceae	Woody	Forest	ECM	0	50	kg N ha-1 year-1	NH4NO3											µmol m-2 S-1									µmol m-2 S-1	3.59399
1285	P25	Zhao et al	2018	Field	36 31 N	112 01 E	1619	9.9	662							1.02	Trenching	45	Pinus tabulaeformis as dominant Sp.	Pinaceae	Woody	Forest	ECM	0	50	kg N ha-1 year-1	NH4NO3											µmol m-2 S-1									µmol m-2 S-1	4.39098
1286	P25	Zhao et al	2018	Field	36 31 N	112 01 E	1619	9.9	662							1.02	Trenching	45	Pinus tabulaeformis as dominant Sp.	Pinaceae	Woody	Forest	ECM	0	50	kg N ha-1 year-1	NH4NO3											µmol m-2 S-1									µmol m-2 S-1	3.23308
1287	P25	Zhao et al	2018	Field	36 31 N	112 01 E	1619	9.9	662							1.02	Trenching	45	Pinus tabulaeformis as dominant Sp.	Pinaceae	Woody	Forest	ECM	0	50	kg N ha-1 year-1	NH4NO3											µmol m-2 S-1									µmol m-2 S-1	2.61654
1288	P25	Zhao et al	2018	Field	36 31 N	112 01 E	1619	9.9	662							1.02	Trenching	45	Pinus tabulaeformis as dominant Sp.	Pinaceae	Woody	Forest	ECM	0	50	kg N ha-1 year-1	NH4NO3											µmol m-2 S-1									µmol m-2 S-1	1.74436
1289	P25	Zhao et al	2018	Field	36 31 N	112 01 E	1619	9.9	662							1.02	Trenching	45	Pinus tabulaeformis as dominant Sp.	Pinaceae	Woody	Forest	ECM	0	50	kg N ha-1 year-1	NH4NO3											µmol m-2 S-1									µmol m-2 S-1	1.36842
1290	P25	Zhao et al	2018	Field	36 31 N	112 01 E	1619	9.9	662							1.02	Trenching	45	Pinus tabulaeformis as dominant Sp.	Pinaceae	Woody	Forest	ECM	0	50	kg N ha-1 year-1	NH4NO3											µmol m-2 S-1									µmol m-2 S-1	2.2406
1291	P25	Zhao et al	2018	Field	36 31 N	112 01 E	1619	9.9	662							1.02	Trenching	45	Pinus tabulaeformis as dominant Sp.	Pinaceae	Woody	Forest	ECM	0	50	kg N ha-1 year-1	NH4NO3											µmol m-2 S-1									µmol m-2 S-1	2.1203
1292	P25	Zhao et al	2018	Field	36 31 N	112 01 E	1619	9.9	662							1.02	Trenching	45	Pinus tabulaeformis as dominant Sp.	Pinaceae	Woody	Forest	ECM	0	50	kg N ha-1 year-1	NH4NO3											µmol m-2 S-1									µmol m-2 S-1	2.81203
1293	P25	Zhao et al	2018	Field	36 31 N	112 01 E	1619	9.9	662							1.02	Trenching	45	Pinus tabulaeformis as dominant Sp.	Pinaceae	Woody	Forest	ECM	0	50	kg N ha-1 year-1	NH4NO3											µmol m-2 S-1									µmol m-2 S-1	4.03008
1294	P25	Zhao et al	2018	Field	36 31 N	112 01 E	1619	9.9	662							1.02	Trenching	45	Pinus tabulaeformis as dominant Sp.	Pinaceae	Woody	Forest	ECM	0	50	kg N ha-1 year-1	NH4NO3											µmol m-2 S-1									µmol m-2 S-1	3.3985
1295	P25	Zhao et al	2018	Field	36 31 N	112 01 E	1619	9.9	662							1.02	Trenching	45	Pinus tabulaeformis as dominant Sp.	Pinaceae	Woody	Forest	ECM	0	50	kg N ha-1 year-1	NH4NO3											µmol m-2 S-1									µmol m-2 S-1	2.94737
1296	P25	Zhao et al	2018	Field	36 31 N	112 01 E	1619	9.9	662							1.02	Trenching	45	Pinus tabulaeformis as dominant Sp.	Pinaceae	Woody	Forest	ECM	0	50	kg N ha-1 year-1	NH4NO3											µmol m-2 S-1									µmol m-2 S-1	2.40601
1297	P25	Zhao et al	2018	Field	36 31 N	112 01 E	1619	9.9	662							1.02	Trenching	45	Pinus tabulaeformis as dominant Sp.	Pinaceae	Woody	Forest	ECM	0	50	kg N ha-1 year-1	NH4NO3											µmol m-2 S-1									µmol m-2 S-1	2.34586
1298	P25	Zhao et al	2018	Field	36 31 N	112 01 E	1619	9.9	662							1.02	Trenching	45	Pinus tabulaeformis as dominant Sp.	Pinaceae	Woody	Forest	ECM	0	50	kg N ha-1 year-1	NH4NO3											µmol m-2 S-1									µmol m-2 S-1	2.18045
1299	P25	Zhao et al	2018	Field	36 31 N	112 01 E	1619	9.9	662							1.02	Trenching	45	Pinus tabulaeformis as dominant Sp.	Pinaceae	Woody	Forest	ECM	0	50	kg N ha-1 year-1	NH4NO3											µmol m-2 S-1									µmol m-2 S-1	1.14286
1300	P25	Zhao et al	2018	Field	36 31 N	112 01 E	1619	9.9	662							1.02	Trenching	45	Pinus tabulaeformis as dominant Sp.	Pinaceae	Woody	Forest	ECM	0	50	kg N ha-1 year-1	NH4NO3											µmol m-2 S-1									µmol m-2 S-1	1.26244
1301	P25	Zhao et al	2018	Field	36 31 N	112 01 E	1619	9.9	662							1.02	Trenching	45	Pinus tabulaeformis as dominant Sp.	Pinaceae	Woody	Forest	ECM	0	50	kg N ha-1 year-1	NH4NO3											µmol m-2 S-1									µmol m-2 S-1	2.77686
1302	P25	Zhao et al	2018	Field	36 31 N	112 01 E	1619	9.9	662							1.02	Trenching	45	Pinus tabulaeformis as dominant Sp.	Pinaceae	Woody	Forest	ECM	0	50	kg N ha-1 year-1	NH4NO3											µmol m-2 S-1									µmol m-2 S-1	4.26332
1303	P25	Zhao et al	2018	Field	36 31 N	112 01 E	1619	9.9	662							1.02	Trenching	45	Pinus tabulaeformis as dominant Sp.	Pinaceae	Woody	Forest	ECM	0	50	kg N ha-1 year-1	NH4NO3											µmol m-2 S-1									µmol m-2 S-1	3.13406
1304	P25	Zhao et al	2018	Field	36 31 N	112 01 E	1619	9.9	662							1.02	Trenching	45	Pinus tabulaeformis as dominant Sp.	Pinaceae	Woody	Forest	ECM	0	50	kg N ha-1 year-1	NH4NO3											µmol m-2 S-1									µmol m-2 S-1	3.3128
1305	P25	Zhao et al	2018	Field	36 31 N	112 01 E	1619	9.9	662							1.02	Trenching	45	Pinus tabulaeformis as dominant Sp.	Pinaceae	Woody	Forest	ECM	0	50	kg N ha-1 year-1	NH4NO3											µmol m-2 S-1									µmol m-2 S-1	2.31957
1306	P25	Zhao et al	2018	Field	36 31 N	112 01 E	1619	9.9	662							1.02	Trenching	45	Pinus tabulaeformis as dominant Sp.	Pinaceae	Woody	Forest	ECM	0	50	kg N ha-1 year-1	NH4NO3											µmol m-2 S-1									µmol m-2 S-1	1.89699
1307	P25	Zhao et al	2018	Field	36 31 N	112 01 E	1619	9.9	662							1.02	Trenching	45	Pinus tabulaeformis as dominant Sp.	Pinaceae	Woody	Forest	ECM	0	50	kg N ha-1 year-1	NH4NO3											µmol m-2 S-1									µmol m-2 S-1	1.35495
1308	P25	Zhao et al	2018	Field	36 31 N	112 01 E	1619	9.9	662							1.02	Trenching	45	Pinus tabulaeformis as dominant Sp.	Pinaceae	Woody	Forest	ECM	0	100	kg N ha-1 year-1	NH4NO3											µmol m-2 S-1									µmol m-2 S-1	1.0887
1309	P25	Zhao et al	2018	Field	36 31 N	112 01 E	1619	9.9	662							1.02	Trenching	45	Pinus tabulaeformis as dominant Sp.	Pinaceae	Woody	Forest	ECM	0	100	kg N ha-1 year-1	NH4NO3											µmol m-2 S-1									µmol m-2 S-1	0.83248
1310	P25	Zhao et al	2018	Field	36 31 N	112 01 E	1619	9.9	662							1.02	Trenching	45	Pinus tabulaeformis as dominant Sp.	Pinaceae	Woody	Forest	ECM	0	100	kg N ha-1 year-1	NH4NO3											µmol m-2 S-1									µmol m-2 S-1	1.41848
1311	P25	Zhao et al	2018	Field	36 31 N	112 01 E	1619	9.9	662							1.02	Trenching	45	Pinus tabulaeformis as dominant Sp.	Pinaceae	Woody	Forest	ECM	0	100	kg N ha-1 year-1	NH4NO3											µmol m-2 S-1									µmol m-2 S-1	2.5006
1312	P25	Zhao et al	2018	Field	36 31 N	112 01 E	1619	9.9	662							1.02	Trenching	45	Pinus tabulaeformis as dominant Sp.	Pinaceae	Woody	Forest	ECM	0	100	kg N ha-1 year-1	NH4NO3											µmol m-2 S-1									µmol m-2 S-1	3.71818
1313	P25	Zhao et al	2018	Field	36 31 N	112 01 E	1619	9.9	662							1.02	Trenching	45	Pinus tabulaeformis as dominant Sp.	Pinaceae	Woody	Forest	ECM	0	100	kg N ha-1 year-1	NH4NO3											µmol m-2 S-1									µmol m-2 S-1	2.89105
1314	P25	Zhao et al	2018	Field	36 31 N	112 01 E	1619	9.9	662							1.02	Trenching	45	Pinus tabulaeformis as dominant Sp.	Pinaceae	Woody	Forest	ECM	0	100	kg N ha-1 year-1	NH4NO3											µmol m-2 S-1									µmol m-2 S-1	3.32671
1315	P25	Zhao et al	2018	Field	36 31 N	112 01 E	1619	9.9	662							1.02	Trenching	45	Pinus tabulaeformis as dominant Sp.	Pinaceae	Woody	Forest	ECM	0	100	kg N ha-1 year-1	NH4NO3											µmol m-2 S-1									µmol m-2 S-1	3.91255
1316	P25	Zhao et al	2018	Field	36 31 N	112 01 E	1619	9.9	662							1.02	Trenching	45	Pinus tabulaeformis as dominant Sp.	Pinaceae	Woody	Forest	ECM	0	100	kg N ha-1 year-1	NH4NO3											µmol m-2 S-1									µmol m-2 S-1	2.75415
1317	P25	Zhao et al	2018	Field	36 31 N	112 01 E	1619	9.9	662							1.02	Trenching	45	Pinus tabulaeformis as dominant Sp.	Pinaceae	Woody	Forest	ECM	0	100	kg N ha-1 year-1	NH4NO3											µmol m-2 S-1									µmol m-2 S-1	1.7006
1318	P25	Zhao et al	2018	Field	36 31 N	112 01 E	1619	9.9	662							1.02	Trenching	45	Pinus tabulaeformis as dominant Sp.	Pinaceae	Woody	Forest	ECM	0	100	kg N ha-1 year-1	NH4NO3											µmol m-2 S-1									µmol m-2 S-1	1.4746
1319	P25	Zhao et al	2018	Field	36 31 N	112 01 E	1619	9.9	662							1.02	Trenching	45	Pinus tabulaeformis as dominant Sp.	Pinaceae	Woody	Forest	ECM	0	100	kg N ha-1 year-1	NH4NO3											µmol m-2 S-1									µmol m-2 S-1	1.11331
1320	P25	Zhao et al	2018	Field	36 31 N	112 01 E	1619	9.9	662							1.02	Trenching	45	Pinus tabulaeformis as dominant Sp.	Pinaceae	Woody	Forest	ECM	0	100	kg N ha-1 year-1	NH4NO3											µmol m-2 S-1									µmol m-2 S-1	0.91748
1321	P25	Zhao et al	2018	Field	36 31 N	112 01 E	1619	9.9	662							1.02	Trenching	45	Pinus tabulaeformis as dominant Sp.	Pinaceae	Woody	Forest	ECM	0	100	kg N ha-1 year-1	NH4NO3											µmol m-2 S-1									µmol m-2 S-1	1.15688
1322	P25	Zhao et al	2018	Field	36 31 N	112 01 E	1619	9.9	662							1.02	Trenching	45	Pinus tabulaeformis as dominant Sp.	Pinaceae	Woody	Forest	ECM	0	100	kg N ha-1 year-1	NH4NO3											µmol m-2 S-1									µmol m-2 S-1	1.12587
1323	P25	Zhao et al	2018	Field	36 31 N	112 01 E	1619	9.9	662							1.02	Trenching	45	Pinus tabulaeformis as dominant Sp.	Pinaceae	Woody	Forest	ECM	0	100	kg N ha-1 year-1	NH4NO3											µmol m-2 S-1									µmol m-2 S-1	3.48627
1324	P25	Zhao et al	2018	Field	36 31 N	112 01 E	1619	9.9	662							1.02	Trenching	45	Pinus tabulaeformis as dominant Sp.	Pinaceae	Woody	Forest	ECM	0	100	kg N ha-1 year-1	NH4NO3											µmol m-2 S-1									µmol m-2 S-1	3.15477
1325	P25	Zhao et al	2018	Field	36 31 N	112 01 E	1619	9.9	662							1.02	Trenching	45	Pinus tabulaeformis as dominant Sp.	Pinaceae	Woody	Forest	ECM	0	100	kg N ha-1 year-1	NH4NO3											µmol m-2 S-1									µmol m-2 S-1	4.20699
1326	P25	Zhao et al	2018	Field	36 31 N	112 01 E	1619	9.9	662							1.02	Trenching	45	Pinus tabulaeformis as dominant Sp.	Pinaceae	Woody	Forest	ECM	0	100	kg N ha-1 year-1	NH4NO3											µmol m-2 S-1									µmol m-2 S-1	3.30395
1327	P25	Zhao et al	2018	Field	36 31 N	112 01 E	1619	9.9	662							1.02	Trenching	45	Pinus tabulaeformis as dominant Sp.	Pinaceae	Woody	Forest	ECM	0	100	kg N ha-1 year-1	NH4NO3											µmol m-2 S-1									µmol m-2 S-1	3.13795
1328	P25	Zhao et al	2018	Field	36 31 N	112 01 E	1619	9.9	662							1.02	Trenching	45	Pinus tabulaeformis as dominant Sp.	Pinaceae	Woody	Forest	ECM	0	100	kg N ha-1 year-1	NH4NO3											µmol m-2 S-1									µmol m-2 S-1	2.05468
1329	P25	Zhao et al	2018	Field	36 31 N	112 01 E	1619	9.9	662							1.02	Trenching	45	Pinus tabulaeformis as dominant Sp.	Pinaceae	Woody	Forest	ECM	0	100	kg N ha-1 year-1	NH4NO3											µmol m-2 S-1									µmol m-2 S-1	2.05405
1330	P25	Zhao et al	2018	Field	36 31 N	112 01 E	1619	9.9	662							1.02	Trenching	45	Pinus tabulaeformis as dominant Sp.	Pinaceae	Woody	Forest	ECM	0	100	kg N ha-1 year-1	NH4NO3											µmol m-2 S-1									µmol m-2 S-1	0.97054
1331	P25	Zhao et al	2018	Field	36 31 N	112 01 E	1619	9.9	662							1.02	Trenching	45	Pinus tabulaeformis as dominant Sp.	Pinaceae	Woody	Forest	ECM	0	100	kg N ha-1 year-1	NH4NO3											µmol m-2 S-1									µmol m-2 S-1	0.94018
1332	P25	Zhao et al	2018	Field	36 31 N	112 01 E	1619	9.9	662							1.02	Trenching	45	Pinus tabulaeformis as dominant Sp.	Pinaceae	Woody	Forest	ECM	0	100	kg N ha-1 year-1	NH4NO3											µmol m-2 S-1									µmol m-2 S-1	0.81203
1333	P25	Zhao et al	2018	Field	36 31 N	112 01 E	1619	9.9	662							1.02	Trenching	45	Pinus tabulaeformis as dominant Sp.	Pinaceae	Woody	Forest	ECM	0	100	kg N ha-1 year-1	NH4NO3											µmol m-2 S-1									µmol m-2 S-1	1.92481
1334	P25	Zhao et al	2018	Field	36 31 N	112 01 E	1619	9.9	662							1.02	Trenching	45	Pinus tabulaeformis as dominant Sp.	Pinaceae	Woody	Forest	ECM	0	100	kg N ha-1 year-1	NH4NO3											µmol m-2 S-1									µmol m-2 S-1	3.86466
1335	P25	Zhao et al	2018	Field	36 31 N	112 01 E	1619	9.9	662							1.02	Trenching	45	Pinus tabulaeformis as dominant Sp.	Pinaceae	Woody	Forest	ECM	0	100	kg N ha-1 year-1	NH4NO3											µmol m-2 S-1									µmol m-2 S-1	3.59399
1336	P25	Zhao et al	2018	Field	36 31 N	112 01 E	1619	9.9	662							1.02	Trenching	45	Pinus tabulaeformis as dominant Sp.	Pinaceae	Woody	Forest	ECM	0	100	kg N ha-1 year-1	NH4NO3											µmol m-2 S-1									µmol m-2 S-1	4.39098
1337	P25	Zhao et al	2018	Field	36 31 N	112 01 E	1619	9.9	662							1.02	Trenching	45	Pinus tabulaeformis as dominant Sp.	Pinaceae	Woody	Forest	ECM	0	100	kg N ha-1 year-1	NH4NO3											µmol m-2 S-1									µmol m-2 S-1	3.23308
1338	P25	Zhao et al	2018	Field	36 31 N	112 01 E	1619	9.9	662							1.02	Trenching	45	Pinus tabulaeformis as dominant Sp.	Pinaceae	Woody	Forest	ECM	0	100	kg N ha-1 year-1	NH4NO3											µmol m-2 S-1									µmol m-2 S-1	2.61654
1339	P25	Zhao et al	2018	Field	36 31 N	112 01 E	1619	9.9	662							1.02	Trenching	45	Pinus tabulaeformis as dominant Sp.	Pinaceae	Woody	Forest	ECM	0	100	kg N ha-1 year-1	NH4NO3											µmol m-2 S-1									µmol m-2 S-1	1.74436
1340	P25	Zhao et al	2018	Field	36 31 N	112 01 E	1619	9.9	662							1.02	Trenching	45	Pinus tabulaeformis as dominant Sp.	Pinaceae	Woody	Forest	ECM	0	100	kg N ha-1 year-1	NH4NO3											µmol m-2 S-1									µmol m-2 S-1	1.36842
1341	P25	Zhao et al	2018	Field	36 31 N	112 01 E	1619	9.9	662							1.02	Trenching	45	Pinus tabulaeformis as dominant Sp.	Pinaceae	Woody	Forest	ECM	0	100	kg N ha-1 year-1	NH4NO3											µmol m-2 S-1									µmol m-2 S-1	2.2406
1342	P25	Zhao et al	2018	Field	36 31 N	112 01 E	1619	9.9	662							1.02	Trenching	45	Pinus tabulaeformis as dominant Sp.	Pinaceae	Woody	Forest	ECM	0	100	kg N ha-1 year-1	NH4NO3											µmol m-2 S-1									µmol m-2 S-1	2.81203
1343	P25	Zhao et al	2018	Field	36 31 N	112 01 E	1619	9.9	662							1.02	Trenching	45	Pinus tabulaeformis as dominant Sp.	Pinaceae	Woody	Forest	ECM	0	100	kg N ha-1 year-1	NH4NO3											µmol m-2 S-1									µmol m-2 S-1	4.03008
1344	P25	Zhao et al	2018	Field	36 31 N	112 01 E	1619	9.9	662							1.02	Trenching	45	Pinus tabulaeformis as dominant Sp.	Pinaceae	Woody	Forest	ECM	0	100	kg N ha-1 year-1	NH4NO3											µmol m-2 S-1									µmol m-2 S-1	3.3985
1345	P25	Zhao et al	2018	Field	36 31 N	112 01 E	1619	9.9	662							1.02	Trenching	45	Pinus tabulaeformis as dominant Sp.	Pinaceae	Woody	Forest	ECM	0	100	kg N ha-1 year-1	NH4NO3											µmol m-2 S-1									µmol m-2 S-1	2.94737
1346	P25	Zhao et al	2018	Field	36 31 N	112 01 E	1619	9.9	662							1.02	Trenching	45	Pinus tabulaeformis as dominant Sp.	Pinaceae	Woody	Forest	ECM	0	100	kg N ha-1 year-1	NH4NO3											µmol m-2 S-1									µmol m-2 S-1	2.40601
1347	P25	Zhao et al	2018	Field	36 31 N	112 01 E	1619	9.9	662							1.02	Trenching	45	Pinus tabulaeformis as dominant Sp.	Pinaceae	Woody	Forest	ECM	0	100	kg N ha-1 year-1	NH4NO3											µmol m-2 S-1									µmol m-2 S-1	2.34586
1348	P25	Zhao et al	2018	Field	36 31 N	112 01 E	1619	9.9	662							1.02	Trenching	45	Pinus tabulaeformis as dominant Sp.	Pinaceae	Woody	Forest	ECM	0	100	kg N ha-1 year-1	NH4NO3											µmol m-2 S-1									µmol m-2 S-1	2.18045
1349	P25	Zhao et al	2018	Field	36 31 N	112 01 E	1619	9.9	662							1.02	Trenching	45	Pinus tabulaeformis as dominant Sp.	Pinaceae	Woody	Forest	ECM	0	100	kg N ha-1 year-1	NH4NO3											µmol m-2 S-1									µmol m-2 S-1	1.14286
1350	P25	Zhao et al	2018	Field	36 31 N	112 01 E	1619	9.9	662							1.02	Trenching	45	Pinus tabulaeformis as dominant Sp.	Pinaceae	Woody	Forest	ECM	0	100	kg N ha-1 year-1	NH4NO3											µmol m-2 S-1									µmol m-2 S-1	1.26244
1351	P25	Zhao et al	2018	Field	36 31 N	112 01 E	1619	9.9	662							1.02	Trenching	45	Pinus tabulaeformis as dominant Sp.	Pinaceae	Woody	Forest	ECM	0	100	kg N ha-1 year-1	NH4NO3											µmol m-2 S-1									µmol m-2 S-1	2.77686
1352	P25	Zhao et al	2018	Field	36 31 N	112 01 E	1619	9.9	662							1.02	Trenching	45	Pinus tabulaeformis as dominant Sp.	Pinaceae	Woody	Forest	ECM	0	100	kg N ha-1 year-1	NH4NO3											µmol m-2 S-1									µmol m-2 S-1	4.26332
1353	P25	Zhao et al	2018	Field	36 31 N	112 01 E	1619	9.9	662							1.02	Trenching	45	Pinus tabulaeformis as dominant Sp.	Pinaceae	Woody	Forest	ECM	0	100	kg N ha-1 year-1	NH4NO3											µmol m-2 S-1									µmol m-2 S-1	3.13406
1354	P25	Zhao et al	2018	Field	36 31 N	112 01 E	1619	9.9	662							1.02	Trenching	45	Pinus tabulaeformis as dominant Sp.	Pinaceae	Woody	Forest	ECM	0	100	kg N ha-1 year-1	NH4NO3											µmol m-2 S-1									µmol m-2 S-1	3.3128
1355	P25	Zhao et al	2018	Field	36 31 N	112 01 E	1619	9.9	662							1.02	Trenching	45	Pinus tabulaeformis as dominant Sp.	Pinaceae	Woody	Forest	ECM	0	100	kg N ha-1 year-1	NH4NO3											µmol m-2 S-1									µmol m-2 S-1	2.31957
1356	P25	Zhao et al	2018	Field	36 31 N	112 01 E	1619	9.9	662							1.02	Trenching	45	Pinus tabulaeformis as dominant Sp.	Pinaceae	Woody	Forest	ECM	0	100	kg N ha-1 year-1	NH4NO3											µmol m-2 S-1									µmol m-2 S-1	1.89699
1357	P25	Zhao et al	2018	Field	36 31 N	112 01 E	1619	9.9	662							1.02	Trenching	45	Pinus tabulaeformis as dominant Sp.	Pinaceae	Woody	Forest	ECM	0	100	kg N ha-1 year-1	NH4NO3											µmol m-2 S-1									µmol m-2 S-1	1.35495
1358	P25	Zhao et al	2018	Field	36 31 N	112 01 E	1619	9.9	662							1.02	Trenching	45	Pinus tabulaeformis as dominant Sp.	Pinaceae	Woody	Forest	ECM	0	150	kg N ha-1 year-1	NH4NO3											µmol m-2 S-1									µmol m-2 S-1	0.47263
1359	P25	Zhao et al	2018	Field	36 31 N	112 01 E	1619	9.9	662							1.02	Trenching	45	Pinus tabulaeformis as dominant Sp.	Pinaceae	Woody	Forest	ECM	0	150	kg N ha-1 year-1	NH4NO3											µmol m-2 S-1									µmol m-2 S-1	1.0887
1360	P25	Zhao et al	2018	Field	36 31 N	112 01 E	1619	9.9	662							1.02	Trenching	45	Pinus tabulaeformis as dominant Sp.	Pinaceae	Woody	Forest	ECM	0	150	kg N ha-1 year-1	NH4NO3											µmol m-2 S-1									µmol m-2 S-1	0.83248
1361	P25	Zhao et al	2018	Field	36 31 N	112 01 E	1619	9.9	662							1.02	Trenching	45	Pinus tabulaeformis as dominant Sp.	Pinaceae	Woody	Forest	ECM	0	150	kg N ha-1 year-1	NH4NO3											µmol m-2 S-1									µmol m-2 S-1	1.41848
1362	P25	Zhao et al	2018	Field	36 31 N	112 01 E	1619	9.9	662							1.02	Trenching	45	Pinus tabulaeformis as dominant Sp.	Pinaceae	Woody	Forest	ECM	0	150	kg N ha-1 year-1	NH4NO3											µmol m-2 S-1									µmol m-2 S-1	2.5006
1363	P25	Zhao et al	2018	Field	36 31 N	112 01 E	1619	9.9	662							1.02	Trenching	45	Pinus tabulaeformis as dominant Sp.	Pinaceae	Woody	Forest	ECM	0	150	kg N ha-1 year-1	NH4NO3											µmol m-2 S-1									µmol m-2 S-1	3.71818
1364	P25	Zhao et al	2018	Field	36 31 N	112 01 E	1619	9.9	662							1.02	Trenching	45	Pinus tabulaeformis as dominant Sp.	Pinaceae	Woody	Forest	ECM	0	150	kg N ha-1 year-1	NH4NO3											µmol m-2 S-1									µmol m-2 S-1	2.89105
1365	P25	Zhao et al	2018	Field	36 31 N	112 01 E	1619	9.9	662							1.02	Trenching	45	Pinus tabulaeformis as dominant Sp.	Pinaceae	Woody	Forest	ECM	0	150	kg N ha-1 year-1	NH4NO3											µmol m-2 S-1									µmol m-2 S-1	3.32671
1366	P25	Zhao et al	2018	Field	36 31 N	112 01 E	1619	9.9	662							1.02	Trenching	45	Pinus tabulaeformis as dominant Sp.	Pinaceae	Woody	Forest	ECM	0	150	kg N ha-1 year-1	NH4NO3											µmol m-2 S-1									µmol m-2 S-1	3.91255
1367	P25	Zhao et al	2018	Field	36 31 N	112 01 E	1619	9.9	662							1.02	Trenching	45	Pinus tabulaeformis as dominant Sp.	Pinaceae	Woody	Forest	ECM	0	150	kg N ha-1 year-1	NH4NO3											µmol m-2 S-1									µmol m-2 S-1	2.75415
1368	P25	Zhao et al	2018	Field	36 31 N	112 01 E	1619	9.9	662							1.02	Trenching	45	Pinus tabulaeformis as dominant Sp.	Pinaceae	Woody	Forest	ECM	0	150	kg N ha-1 year-1	NH4NO3											µmol m-2 S-1									µmol m-2 S-1	1.7006
1369	P25	Zhao et al	2018	Field	36 31 N	112 01 E	1619	9.9	662							1.02	Trenching	45	Pinus tabulaeformis as dominant Sp.	Pinaceae	Woody	Forest	ECM	0	150	kg N ha-1 year-1	NH4NO3											µmol m-2 S-1									µmol m-2 S-1	1.4746
1370	P25	Zhao et al	2018	Field	36 31 N	112 01 E	1619	9.9	662							1.02	Trenching	45	Pinus tabulaeformis as dominant Sp.	Pinaceae	Woody	Forest	ECM	0	150	kg N ha-1 year-1	NH4NO3											µmol m-2 S-1									µmol m-2 S-1	1.11331
1371	P25	Zhao et al	2018	Field	36 31 N	112 01 E	1619	9.9	662							1.02	Trenching	45	Pinus tabulaeformis as dominant Sp.	Pinaceae	Woody	Forest	ECM	0	150	kg N ha-1 year-1	NH4NO3											µmol m-2 S-1									µmol m-2 S-1	0.91748
1372	P25	Zhao et al	2018	Field	36 31 N	112 01 E	1619	9.9	662							1.02	Trenching	45	Pinus tabulaeformis as dominant Sp.	Pinaceae	Woody	Forest	ECM	0	150	kg N ha-1 year-1	NH4NO3											µmol m-2 S-1									µmol m-2 S-1	1.15688
1373	P25	Zhao et al	2018	Field	36 31 N	112 01 E	1619	9.9	662							1.02	Trenching	45	Pinus tabulaeformis as dominant Sp.	Pinaceae	Woody	Forest	ECM	0	150	kg N ha-1 year-1	NH4NO3											µmol m-2 S-1									µmol m-2 S-1	1.12587
1374	P25	Zhao et al	2018	Field	36 31 N	112 01 E	1619	9.9	662							1.02	Trenching	45	Pinus tabulaeformis as dominant Sp.	Pinaceae	Woody	Forest	ECM	0	150	kg N ha-1 year-1	NH4NO3											µmol m-2 S-1									µmol m-2 S-1	3.48627
1375	P25	Zhao et al	2018	Field	36 31 N	112 01 E	1619	9.9	662							1.02	Trenching	45	Pinus tabulaeformis as dominant Sp.	Pinaceae	Woody	Forest	ECM	0	150	kg N ha-1 year-1	NH4NO3											µmol m-2 S-1									µmol m-2 S-1	3.15477
1376	P25	Zhao et al	2018	Field	36 31 N	112 01 E	1619	9.9	662							1.02	Trenching	45	Pinus tabulaeformis as dominant Sp.	Pinaceae	Woody	Forest	ECM	0	150	kg N ha-1 year-1	NH4NO3											µmol m-2 S-1									µmol m-2 S-1	4.20699
1377	P25	Zhao et al	2018	Field	36 31 N	112 01 E	1619	9.9	662							1.02	Trenching	45	Pinus tabulaeformis as dominant Sp.	Pinaceae	Woody	Forest	ECM	0	150	kg N ha-1 year-1	NH4NO3											µmol m-2 S-1									µmol m-2 S-1	3.30395
1378	P25	Zhao et al	2018	Field	36 31 N	112 01 E	1619	9.9	662							1.02	Trenching	45	Pinus tabulaeformis as dominant Sp.	Pinaceae	Woody	Forest	ECM	0	150	kg N ha-1 year-1	NH4NO3											µmol m-2 S-1									µmol m-2 S-1	3.13795
1379	P25	Zhao et al	2018	Field	36 31 N	112 01 E	1619	9.9	662							1.02	Trenching	45	Pinus tabulaeformis as dominant Sp.	Pinaceae	Woody	Forest	ECM	0	150	kg N ha-1 year-1	NH4NO3											µmol m-2 S-1									µmol m-2 S-1	2.05468
1380	P25	Zhao et al	2018	Field	36 31 N	112 01 E	1619	9.9	662							1.02	Trenching	45	Pinus tabulaeformis as dominant Sp.	Pinaceae	Woody	Forest	ECM	0	150	kg N ha-1 year-1	NH4NO3											µmol m-2 S-1									µmol m-2 S-1	2.05405
1381	P25	Zhao et al	2018	Field	36 31 N	112 01 E	1619	9.9	662							1.02	Trenching	45	Pinus tabulaeformis as dominant Sp.	Pinaceae	Woody	Forest	ECM	0	150	kg N ha-1 year-1	NH4NO3											µmol m-2 S-1									µmol m-2 S-1	0.97054
1382	P25	Zhao et al	2018	Field	36 31 N	112 01 E	1619	9.9	662							1.02	Trenching	45	Pinus tabulaeformis as dominant Sp.	Pinaceae	Woody	Forest	ECM	0	150	kg N ha-1 year-1	NH4NO3											µmol m-2 S-1									µmol m-2 S-1	0.94018
1383	P25	Zhao et al	2018	Field	36 31 N	112 01 E	1619	9.9	662							1.02	Trenching	45	Pinus tabulaeformis as dominant Sp.	Pinaceae	Woody	Forest	ECM	0	150	kg N ha-1 year-1	NH4NO3											µmol m-2 S-1									µmol m-2 S-1	0.81203
1384	P25	Zhao et al	2018	Field	36 31 N	112 01 E	1619	9.9	662							1.02	Trenching	45	Pinus tabulaeformis as dominant Sp.	Pinaceae	Woody	Forest	ECM	0	150	kg N ha-1 year-1	NH4NO3											µmol m-2 S-1									µmol m-2 S-1	1.92481
1385	P25	Zhao et al	2018	Field	36 31 N	112 01 E	1619	9.9	662							1.02	Trenching	45	Pinus tabulaeformis as dominant Sp.	Pinaceae	Woody	Forest	ECM	0	150	kg N ha-1 year-1	NH4NO3											µmol m-2 S-1									µmol m-2 S-1	3.86466
1386	P25	Zhao et al	2018	Field	36 31 N	112 01 E	1619	9.9	662							1.02	Trenching	45	Pinus tabulaeformis as dominant Sp.	Pinaceae	Woody	Forest	ECM	0	150	kg N ha-1 year-1	NH4NO3											µmol m-2 S-1									µmol m-2 S-1	3.59399
1387	P25	Zhao et al	2018	Field	36 31 N	112 01 E	1619	9.9	662							1.02	Trenching	45	Pinus tabulaeformis as dominant Sp.	Pinaceae	Woody	Forest	ECM	0	150	kg N ha-1 year-1	NH4NO3											µmol m-2 S-1									µmol m-2 S-1	4.39098
1388	P25	Zhao et al	2018	Field	36 31 N	112 01 E	1619	9.9	662							1.02	Trenching	45	Pinus tabulaeformis as dominant Sp.	Pinaceae	Woody	Forest	ECM	0	150	kg N ha-1 year-1	NH4NO3											µmol m-2 S-1									µmol m-2 S-1	3.23308
1389	P25	Zhao et al	2018	Field	36 31 N	112 01 E	1619	9.9	662							1.02	Trenching	45	Pinus tabulaeformis as dominant Sp.	Pinaceae	Woody	Forest	ECM	0	150	kg N ha-1 year-1	NH4NO3											µmol m-2 S-1									µmol m-2 S-1	2.61654
1390	P25	Zhao et al	2018	Field	36 31 N	112 01 E	1619	9.9	662							1.02	Trenching	45	Pinus tabulaeformis as dominant Sp.	Pinaceae	Woody	Forest	ECM	0	150	kg N ha-1 year-1	NH4NO3											µmol m-2 S-1									µmol m-2 S-1	1.74436
1391	P25	Zhao et al	2018	Field	36 31 N	112 01 E	1619	9.9	662							1.02	Trenching	45	Pinus tabulaeformis as dominant Sp.	Pinaceae	Woody	Forest	ECM	0	150	kg N ha-1 year-1	NH4NO3											µmol m-2 S-1									µmol m-2 S-1	1.36842
1392	P25	Zhao et al	2018	Field	36 31 N	112 01 E	1619	9.9	662							1.02	Trenching	45	Pinus tabulaeformis as dominant Sp.	Pinaceae	Woody	Forest	ECM	0	150	kg N ha-1 year-1	NH4NO3											µmol m-2 S-1									µmol m-2 S-1	2.2406
1393	P25	Zhao et al	2018	Field	36 31 N	112 01 E	1619	9.9	662							1.02	Trenching	45	Pinus tabulaeformis as dominant Sp.	Pinaceae	Woody	Forest	ECM	0	150	kg N ha-1 year-1	NH4NO3											µmol m-2 S-1									µmol m-2 S-1	2.1203
1394	P25	Zhao et al	2018	Field	36 31 N	112 01 E	1619	9.9	662							1.02	Trenching	45	Pinus tabulaeformis as dominant Sp.	Pinaceae	Woody	Forest	ECM	0	150	kg N ha-1 year-1	NH4NO3											µmol m-2 S-1									µmol m-2 S-1	2.81203
1395	P25	Zhao et al	2018	Field	36 31 N	112 01 E	1619	9.9	662							1.02	Trenching	45	Pinus tabulaeformis as dominant Sp.	Pinaceae	Woody	Forest	ECM	0	150	kg N ha-1 year-1	NH4NO3											µmol m-2 S-1									µmol m-2 S-1	4.03008
1396	P25	Zhao et al	2018	Field	36 31 N	112 01 E	1619	9.9	662							1.02	Trenching	45	Pinus tabulaeformis as dominant Sp.	Pinaceae	Woody	Forest	ECM	0	150	kg N ha-1 year-1	NH4NO3											µmol m-2 S-1									µmol m-2 S-1	3.3985
1397	P25	Zhao et al	2018	Field	36 31 N	112 01 E	1619	9.9	662							1.02	Trenching	45	Pinus tabulaeformis as dominant Sp.	Pinaceae	Woody	Forest	ECM	0	150	kg N ha-1 year-1	NH4NO3											µmol m-2 S-1									µmol m-2 S-1	2.94737
1398	P25	Zhao et al	2018	Field	36 31 N	112 01 E	1619	9.9	662							1.02	Trenching	45	Pinus tabulaeformis as dominant Sp.	Pinaceae	Woody	Forest	ECM	0	150	kg N ha-1 year-1	NH4NO3											µmol m-2 S-1									µmol m-2 S-1	2.40601
1399	P25	Zhao et al	2018	Field	36 31 N	112 01 E	1619	9.9	662							1.02	Trenching	45	Pinus tabulaeformis as dominant Sp.	Pinaceae	Woody	Forest	ECM	0	150	kg N ha-1 year-1	NH4NO3											µmol m-2 S-1									µmol m-2 S-1	2.34586
1400	P25	Zhao et al	2018	Field	36 31 N	112 01 E	1619	9.9	662							1.02	Trenching	45	Pinus tabulaeformis as dominant Sp.	Pinaceae	Woody	Forest	ECM	0	150	kg N ha-1 year-1	NH4NO3											µmol m-2 S-1									µmol m-2 S-1	2.18045
1401	P25	Zhao et al	2018	Field	36 31 N	112 01 E	1619	9.9	662							1.02	Trenching	45	Pinus tabulaeformis as dominant Sp.	Pinaceae	Woody	Forest	ECM	0	150	kg N ha-1 year-1	NH4NO3											µmol m-2 S-1									µmol m-2 S-1	1.14286
1402	P25	Zhao et al	2018	Field	36 31 N	112 01 E	1619	9.9	662							1.02	Trenching	45	Pinus tabulaeformis as dominant Sp.	Pinaceae	Woody	Forest	ECM	0	150	kg N ha-1 year-1	NH4NO3											µmol m-2 S-1									µmol m-2 S-1	1.26244
1403	P25	Zhao et al	2018	Field	36 31 N	112 01 E	1619	9.9	662							1.02	Trenching	45	Pinus tabulaeformis as dominant Sp.	Pinaceae	Woody	Forest	ECM	0	150	kg N ha-1 year-1	NH4NO3											µmol m-2 S-1									µmol m-2 S-1	2.77686
1404	P25	Zhao et al	2018	Field	36 31 N	112 01 E	1619	9.9	662							1.02	Trenching	45	Pinus tabulaeformis as dominant Sp.	Pinaceae	Woody	Forest	ECM	0	150	kg N ha-1 year-1	NH4NO3											µmol m-2 S-1									µmol m-2 S-1	4.26332
1405	P25	Zhao et al	2018	Field	36 31 N	112 01 E	1619	9.9	662							1.02	Trenching	45	Pinus tabulaeformis as dominant Sp.	Pinaceae	Woody	Forest	ECM	0	150	kg N ha-1 year-1	NH4NO3											µmol m-2 S-1									µmol m-2 S-1	3.13406
1406	P25	Zhao et al	2018	Field	36 31 N	112 01 E	1619	9.9	662							1.02	Trenching	45	Pinus tabulaeformis as dominant Sp.	Pinaceae	Woody	Forest	ECM	0	150	kg N ha-1 year-1	NH4NO3											µmol m-2 S-1									µmol m-2 S-1	3.3128
1407	P25	Zhao et al	2018	Field	36 31 N	112 01 E	1619	9.9	662							1.02	Trenching	45	Pinus tabulaeformis as dominant Sp.	Pinaceae	Woody	Forest	ECM	0	150	kg N ha-1 year-1	NH4NO3											µmol m-2 S-1									µmol m-2 S-1	2.31957
1408	P25	Zhao et al	2018	Field	36 31 N	112 01 E	1619	9.9	662							1.02	Trenching	45	Pinus tabulaeformis as dominant Sp.	Pinaceae	Woody	Forest	ECM	0	150	kg N ha-1 year-1	NH4NO3											µmol m-2 S-1									µmol m-2 S-1	1.89699
1409	P25	Zhao et al	2018	Field	36 31 N	112 01 E	1619	9.9	662							1.02	Trenching	45	Pinus tabulaeformis as dominant Sp.	Pinaceae	Woody	Forest	ECM	0	150	kg N ha-1 year-1	NH4NO3											µmol m-2 S-1									µmol m-2 S-1	1.35495
1410	P26	Zhong et al	2016	Field	34 17 56 N	108 04 7 E		13	632							1.23	Trenching	1	winter wheat (Triticum aestivum L. cv., Changhan No. 58)	Poaceae	Herbaceous	Crop	AMF	0	180	kg N ha-1 year-1	Urea										Autotrophic resp	µmol m-2 S-1	0.18978	0.07299	0.126422	3	0.26277	0.073	0.12644	3
1411	P26	Zhong et al	2016	Field	34 17 56 N	108 04 7 E		13	632							1.23	Trenching	1	winter wheat (Triticum aestivum L. cv., Changhan No. 58)	Poaceae	Herbaceous	Crop	AMF	0	180	kg N ha-1 year-1	Urea										Autotrophic resp	µmol m-2 S-1	0.20438	0.05839	0.101134	3	0.90511	0.07299	0.126422	3
1412	P26	Zhong et al	2016	Field	34 17 56 N	108 04 7 E		13	632							1.23	Trenching	1	winter wheat (Triticum aestivum L. cv., Changhan No. 58)	Poaceae	Herbaceous	Crop	AMF	0	180	kg N ha-1 year-1	Urea										Autotrophic resp	µmol m-2 S-1	0.51095	0.10219	0.176998	3	0.80292	0.05839	0.101134	3
1413	P26	Zhong et al	2016	Field	34 17 56 N	108 04 7 E		13	632							1.23	Trenching	1	winter wheat (Triticum aestivum L. cv., Changhan No. 58)	Poaceae	Herbaceous	Crop	AMF	0	180	kg N ha-1 year-1	Urea										Autotrophic resp	µmol m-2 S-1	0.42336	0.08759	0.15171	3	0.67153	0.08759	0.15171	3
1414	P26	Zhong et al	2016	Field	34 17 56 N	108 04 7 E		13	632							1.23	Trenching	1	winter wheat (Triticum aestivum L. cv., Changhan No. 58)	Poaceae	Herbaceous	Crop	AMF	0	180	kg N ha-1 year-1	Urea										Autotrophic resp	µmol m-2 S-1	0.49635	0.08759	0.15171	3	0.67153	0.08759	0.15171	3
1415	P26	Zhong et al	2016	Field	34 17 56 N	108 04 7 E		13	632							1.23	Trenching	1	winter wheat (Triticum aestivum L. cv., Changhan No. 58)	Poaceae	Herbaceous	Crop	AMF	0	180	kg N ha-1 year-1	Urea										Autotrophic resp	µmol m-2 S-1	0.37956	0.10219	0.176998	3	0.37956	0.16059	0.27815	3
1416	P26	Zhong et al	2016	Field	34 17 56 N	108 04 7 E		13	632							1.23	Trenching	1	winter wheat (Triticum aestivum L. cv., Changhan No. 58)	Poaceae	Herbaceous	Crop	AMF	0	180	kg N ha-1 year-1	Urea										Autotrophic resp	µmol m-2 S-1	1.21168	0.11679	0.202286	3	1.0073	0.10219	0.176998	3
1417	P26	Zhong et al	2016	Field	34 17 56 N	108 04 7 E		13	632							1.23	Trenching	1	winter wheat (Triticum aestivum L. cv., Changhan No. 58)	Poaceae	Herbaceous	Crop	AMF	0	180	kg N ha-1 year-1	Urea										Autotrophic resp	µmol m-2 S-1	0.36496	0.073	0.12644	3	0.58394	0.11679	0.202286	3
1418	P26	Zhong et al	2016	Field	34 17 56 N	108 04 7 E		13	632							1.23	Trenching	1	winter wheat (Triticum aestivum L. cv., Changhan No. 58)	Poaceae	Herbaceous	Crop	AMF	0	180	kg N ha-1 year-1	Urea										Autotrophic resp	µmol m-2 S-1	0.65693	0.0584	0.101152	3	1.06569	0.14599	0.252862	3
1419	P26	Zhong et al	2016	Field	34 17 56 N	108 04 7 E		13	632							1.23	Trenching	1	winter wheat (Triticum aestivum L. cv., Changhan No. 58)	Poaceae	Herbaceous	Crop	AMF	0	180	kg N ha-1 year-1	Urea										Autotrophic resp	µmol m-2 S-1	1.0073	0.17518	0.303421	3	1.63504	0.11678	0.202269	3
1420	P26	Zhong et al	2016	Field	34 17 56 N	108 04 7 E		13	632							1.23	Trenching	1	winter wheat (Triticum aestivum L. cv., Changhan No. 58)	Poaceae	Herbaceous	Crop	AMF	0	180	kg N ha-1 year-1	Urea										Autotrophic resp	µmol m-2 S-1	1.09489	0.07299	0.126422	3	1.38686	0.11679	0.202286	3
1421	P26	Zhong et al	2016	Field	34 17 56 N	108 04 7 E		13	632							1.23	Trenching	1	winter wheat (Triticum aestivum L. cv., Changhan No. 58)	Poaceae	Herbaceous	Crop	AMF	0	180	kg N ha-1 year-1	Urea										Autotrophic resp	µmol m-2 S-1	1.53285	0.08759	0.15171	3	1.48905	0.07299	0.126422	3
1422	P26	Zhong et al	2016	Field	34 17 56 N	108 04 7 E		13	632							1.23	Trenching	1	winter wheat (Triticum aestivum L. cv., Changhan No. 58)	Poaceae	Herbaceous	Crop	AMF	0	180	kg N ha-1 year-1	Urea										Autotrophic resp	µmol m-2 S-1	1.08029	0.16059	0.27815	3	1.0365	0.20438	0.353997	3
1423	P26	Zhong et al	2016	Field	34 17 56 N	108 04 7 E		13	632							1.23	Trenching	1	winter wheat (Triticum aestivum L. cv., Changhan No. 58)	Poaceae	Herbaceous	Crop	AMF	0	180	kg N ha-1 year-1	Urea										Autotrophic resp	µmol m-2 S-1	0.05839	0.10219	0.176998	3	0.05839	0.13139	0.227574	3
1424	P26	Zhong et al	2016	Field	34 17 56 N	108 04 7 E		13	632							1.23	Trenching	1	winter wheat (Triticum aestivum L. cv., Changhan No. 58)	Poaceae	Herbaceous	Crop	AMF	0	180	kg N ha-1 year-1	Urea										Autotrophic resp	µmol m-2 S-1	0.11679	0.11679	0.202286	3	0.05839	0.10219	0.176998	3
1425	P26	Zhong et al	2016	Field	34 17 56 N	108 04 7 E		13	632							1.23	Trenching	1	winter wheat (Triticum aestivum L. cv., Changhan No. 58)	Poaceae	Herbaceous	Crop	AMF	0	180	kg N ha-1 year-1	Urea										Autotrophic resp	µmol m-2 S-1	0.10219	0.07299	0.126422	3	0.14599	0.11678	0.202269	3
1426	P26	Zhong et al	2016	Field	34 17 56 N	108 04 7 E		13	632							1.23	Trenching	1	winter wheat (Triticum aestivum L. cv., Changhan No. 58)	Poaceae	Herbaceous	Crop	AMF	0	180	kg N ha-1 year-1	Urea										Autotrophic resp	µmol m-2 S-1	0.46715	0.10219	0.176998	3	1.28467	0.11679	0.202286	3
1427	P26	Zhong et al	2016	Field	34 17 56 N	108 04 7 E		13	632							1.23	Trenching	1	winter wheat (Triticum aestivum L. cv., Changhan No. 58)	Poaceae	Herbaceous	Crop	AMF	0	180	kg N ha-1 year-1	Urea										Autotrophic resp	µmol m-2 S-1	0.84672	0.10219	0.176998	3	1.18248	0.39416	0.682705	3
1428	P26	Zhong et al	2016	Field	34 17 56 N	108 04 7 E		13	632							1.23	Trenching	1	winter wheat (Triticum aestivum L. cv., Changhan No. 58)	Poaceae	Herbaceous	Crop	AMF	0	180	kg N ha-1 year-1	Urea										Autotrophic resp	µmol m-2 S-1	1.09489	0.07299	0.126422	3	1.79562	0.45256	0.783857	3
1429	P26	Zhong et al	2016	Field	34 17 56 N	108 04 7 E		13	632							1.23	Trenching	1	winter wheat (Triticum aestivum L. cv., Changhan No. 58)	Poaceae	Herbaceous	Crop	AMF	0	180	kg N ha-1 year-1	Urea										Autotrophic resp	µmol m-2 S-1	1.0365	0.07299	0.126422	3	2.54015	0.18978	0.328709	3
1430	P26	Zhong et al	2016	Field	34 17 56 N	108 04 7 E		13	632							1.23	Trenching	1	winter wheat (Triticum aestivum L. cv., Changhan No. 58)	Poaceae	Herbaceous	Crop	AMF	0	180	kg N ha-1 year-1	Urea										Autotrophic resp	µmol m-2 S-1	0.75912	0.0584	0.101152	3	1.0073	0.30657	0.530995	3
1431	P26	Zhong et al	2016	Field	34 17 56 N	108 04 7 E		13	632							1.23	Trenching	1	winter wheat (Triticum aestivum L. cv., Changhan No. 58)	Poaceae	Herbaceous	Crop	AMF	0	360	kg N ha-1 year-1	Urea										Autotrophic resp	µmol m-2 S-1	0.18978	0.07299	0.126422	3	0.29197	0.11679	0.202286	3
1432	P26	Zhong et al	2016	Field	34 17 56 N	108 04 7 E		13	632							1.23	Trenching	1	winter wheat (Triticum aestivum L. cv., Changhan No. 58)	Poaceae	Herbaceous	Crop	AMF	0	360	kg N ha-1 year-1	Urea										Autotrophic resp	µmol m-2 S-1	0.20438	0.05839	0.101134	3	0.72993	0.05839	0.101134	3
1433	P26	Zhong et al	2016	Field	34 17 56 N	108 04 7 E		13	632							1.23	Trenching	1	winter wheat (Triticum aestivum L. cv., Changhan No. 58)	Poaceae	Herbaceous	Crop	AMF	0	360	kg N ha-1 year-1	Urea										Autotrophic resp	µmol m-2 S-1	0.51095	0.10219	0.176998	3	0.72993	0.07299	0.126422	3
1434	P26	Zhong et al	2016	Field	34 17 56 N	108 04 7 E		13	632							1.23	Trenching	1	winter wheat (Triticum aestivum L. cv., Changhan No. 58)	Poaceae	Herbaceous	Crop	AMF	0	360	kg N ha-1 year-1	Urea										Autotrophic resp	µmol m-2 S-1	0.42336	0.08759	0.15171	3	0.48175	0.07299	0.126422	3
1435	P26	Zhong et al	2016	Field	34 17 56 N	108 04 7 E		13	632							1.23	Trenching	1	winter wheat (Triticum aestivum L. cv., Changhan No. 58)	Poaceae	Herbaceous	Crop	AMF	0	360	kg N ha-1 year-1	Urea										Autotrophic resp	µmol m-2 S-1	0.49635	0.08759	0.15171	3	0.24818	0.07299	0.126422	3
1436	P26	Zhong et al	2016	Field	34 17 56 N	108 04 7 E		13	632							1.23	Trenching	1	winter wheat (Triticum aestivum L. cv., Changhan No. 58)	Poaceae	Herbaceous	Crop	AMF	0	360	kg N ha-1 year-1	Urea										Autotrophic resp	µmol m-2 S-1	0.37956	0.10219	0.176998	3	0.21898	0.08759	0.15171	3
1437	P26	Zhong et al	2016	Field	34 17 56 N	108 04 7 E		13	632							1.23	Trenching	1	winter wheat (Triticum aestivum L. cv., Changhan No. 58)	Poaceae	Herbaceous	Crop	AMF	0	360	kg N ha-1 year-1	Urea										Autotrophic resp	µmol m-2 S-1	1.21168	0.11679	0.202286	3	0.93431	0.18978	0.328709	3
1438	P26	Zhong et al	2016	Field	34 17 56 N	108 04 7 E		13	632							1.23	Trenching	1	winter wheat (Triticum aestivum L. cv., Changhan No. 58)	Poaceae	Herbaceous	Crop	AMF	0	360	kg N ha-1 year-1	Urea										Autotrophic resp	µmol m-2 S-1	0.36496	0.073	0.12644	3	0.45255	0.073	0.12644	3
1439	P26	Zhong et al	2016	Field	34 17 56 N	108 04 7 E		13	632							1.23	Trenching	1	winter wheat (Triticum aestivum L. cv., Changhan No. 58)	Poaceae	Herbaceous	Crop	AMF	0	360	kg N ha-1 year-1	Urea										Autotrophic resp	µmol m-2 S-1	0.65693	0.0584	0.101152	3	1.09489	0.23358	0.404572	3
1440	P26	Zhong et al	2016	Field	34 17 56 N	108 04 7 E		13	632							1.23	Trenching	1	winter wheat (Triticum aestivum L. cv., Changhan No. 58)	Poaceae	Herbaceous	Crop	AMF	0	360	kg N ha-1 year-1	Urea										Autotrophic resp	µmol m-2 S-1	1.0073	0.17518	0.303421	3	1.50365	0.07299	0.126422	3
1441	P26	Zhong et al	2016	Field	34 17 56 N	108 04 7 E		13	632							1.23	Trenching	1	winter wheat (Triticum aestivum L. cv., Changhan No. 58)	Poaceae	Herbaceous	Crop	AMF	0	360	kg N ha-1 year-1	Urea										Autotrophic resp	µmol m-2 S-1	1.09489	0.07299	0.126422	3	1.43066	0.21898	0.379284	3
1442	P26	Zhong et al	2016	Field	34 17 56 N	108 04 7 E		13	632							1.23	Trenching	1	winter wheat (Triticum aestivum L. cv., Changhan No. 58)	Poaceae	Herbaceous	Crop	AMF	0	360	kg N ha-1 year-1	Urea										Autotrophic resp	µmol m-2 S-1	1.53285	0.08759	0.15171	3	1.21168	0.13139	0.227574	3
1443	P26	Zhong et al	2016	Field	34 17 56 N	108 04 7 E		13	632							1.23	Trenching	1	winter wheat (Triticum aestivum L. cv., Changhan No. 58)	Poaceae	Herbaceous	Crop	AMF	0	360	kg N ha-1 year-1	Urea										Autotrophic resp	µmol m-2 S-1	1.08029	0.16059	0.27815	3	1.10949	0.11679	0.202286	3
1444	P26	Zhong et al	2016	Field	34 17 56 N	108 04 7 E		13	632							1.23	Trenching	1	winter wheat (Triticum aestivum L. cv., Changhan No. 58)	Poaceae	Herbaceous	Crop	AMF	0	360	kg N ha-1 year-1	Urea										Autotrophic resp	µmol m-2 S-1	0.05839	0.10219	0.176998	3	0.0438	0.01459	0.0252706	3
1445	P26	Zhong et al	2016	Field	34 17 56 N	108 04 7 E		13	632							1.23	Trenching	1	winter wheat (Triticum aestivum L. cv., Changhan No. 58)	Poaceae	Herbaceous	Crop	AMF	0	360	kg N ha-1 year-1	Urea										Autotrophic resp	µmol m-2 S-1	0.10219	0.07299	0.126422	3	0.13139	0.02919	0.0505586	3
1446	P26	Zhong et al	2016	Field	34 17 56 N	108 04 7 E		13	632							1.23	Trenching	1	winter wheat (Triticum aestivum L. cv., Changhan No. 58)	Poaceae	Herbaceous	Crop	AMF	0	360	kg N ha-1 year-1	Urea										Autotrophic resp	µmol m-2 S-1	0.46715	0.10219	0.176998	3	0.89051	0.10219	0.176998	3
1447	P26	Zhong et al	2016	Field	34 17 56 N	108 04 7 E		13	632							1.23	Trenching	1	winter wheat (Triticum aestivum L. cv., Changhan No. 58)	Poaceae	Herbaceous	Crop	AMF	0	360	kg N ha-1 year-1	Urea										Autotrophic resp	µmol m-2 S-1	0.84672	0.10219	0.176998	3	0.87591	0.17518	0.303421	3
1448	P26	Zhong et al	2016	Field	34 17 56 N	108 04 7 E		13	632							1.23	Trenching	1	winter wheat (Triticum aestivum L. cv., Changhan No. 58)	Poaceae	Herbaceous	Crop	AMF	0	360	kg N ha-1 year-1	Urea										Autotrophic resp	µmol m-2 S-1	1.09489	0.07299	0.126422	3	1.76642	0.08759	0.15171	3
1449	P26	Zhong et al	2016	Field	34 17 56 N	108 04 7 E		13	632							1.23	Trenching	1	winter wheat (Triticum aestivum L. cv., Changhan No. 58)	Poaceae	Herbaceous	Crop	AMF	0	360	kg N ha-1 year-1	Urea										Autotrophic resp	µmol m-2 S-1	1.0365	0.07299	0.126422	3	1.25547	0.20438	0.353997	3
1450	P26	Zhong et al	2016	Field	34 17 56 N	108 04 7 E		13	632							1.23	Trenching	1	winter wheat (Triticum aestivum L. cv., Changhan No. 58)	Poaceae	Herbaceous	Crop	AMF	0	360	kg N ha-1 year-1	Urea										Autotrophic resp	µmol m-2 S-1	0.75912	0.0584	0.101152	3	0.9635	0.0438	0.0758638	3
1451	P27	Zhu et al	2018	Pot									7.5	68.4	24.1		Unplanted	1	Rice (Oryza sativa L. ‘Two-line hybrid rice Zhongzao 39’	Poaceae			AMF	0	160	kg N ha-1 year-1	Urea										Plant-derived CO2	mg C day-1 kg-1	4.29572	0.63795	1.2759	4	2.62176	0.17391	0.34782	4
1452	P27	Zhu et al	2018	Pot									7.5	68.4	24.1		Unplanted	1	Rice (Oryza sativa L. ‘Two-line hybrid rice Zhongzao 39’	Poaceae			AMF	0	160	kg N ha-1 year-1	Urea										Plant-derived CO2	mg C day-1 kg-1	5.47486	0.92741	1.85482	4	15.8004	3.6523	7.3046	4
1453	P27	Zhu et al	2018	Pot									7.5	68.4	24.1		Unplanted	1	Rice (Oryza sativa L. ‘Two-line hybrid rice Zhongzao 39’	Poaceae			AMF	0	160	kg N ha-1 year-1	Urea										Plant-derived CO2	mg C day-1 kg-1	6.47956	0.63781	1.27562	4	12.0518	2.26074	4.52148	4
1454	P28	Lu et al	2018	Pot							3.65 kg air-dried soil		35	22	43	1.16	Unplanted	1	Leymus chinensis (Trin.) Tzvel.	Poaceae			AMF	0	10	g m-2 yr-1	NH4NO3	mg C g root−1 day−1	7.81	0.19	0.38	4	6.24	1.17	2.34	4
1455	P28	Lu et al	2018	Pot							3.65 kg air-dried soil		35	22	43	1.16	Unplanted	1	Leymus chinensis (Trin.) Tzvel.	Poaceae			AMF	0	10	g m-2 yr-1	NH4NO3	mg C g root−1 day−1	6.7	0.31	0.62	4	5.82	0.16	0.32	4
1456	P28	Lu et al	2018	Pot							3.65 kg air-dried soil		35	22	43	1.16	Unplanted	1	Medicago sativa L.	Leguminosae			AMF	0	10	g m-2 yr-1	NH4NO3	mg C g root−1 day−1	8.98	0.31	0.62	4	8.12	0.65	1.3	4
1457	P28	Lu et al	2018	Pot							3.65 kg air-dried soil		35	22	43	1.16	Unplanted	1	Medicago sativa L.	Leguminosae			AMF	0	10	g m-2 yr-1	NH4NO3	mg C g root−1 day−1	5.33	0.32	0.64	4	4.56	0.2	0.4	4
1458	P29	Li et al	2019	Field	37 11 N	102 46 E	2960	0.13	414.98								Trenching		Elymus nutans, Poa crymophila And Kobresia humilis	Poaceae	Herbaceous	Grassland	AMF	0	54	kg N ha-1 year-1	urea										Autotrophic resp	µmol CO2 m-2 S-1	2.93233	0.135338	0.234413	3	2.88722	0.31579	0.546963	3
1459	P29	Li et al	2019	Field	37 11 N	102 46 E	2960	0.13	414.98								Trenching		Elymus nutans, Poa crymophila And Kobresia humilis	Poaceae	Herbaceous	Grassland	AMF	0	90	kg N ha-1 year-1	urea										Autotrophic resp	µmol CO2 m-2 S-1	2.93233	0.135338	0.234413	3	2.84211	0.0902256	0.156275	3
1460	P29	Li et al	2019	Field	37 11 N	102 46 E	2960	0.13	414.98								Trenching		Elymus nutans, Poa crymophila And Kobresia humilis	Poaceae	Herbaceous	Grassland	AMF	0	126	kg N ha-1 year-1	urea										Autotrophic resp	µmol CO2 m-2 S-1	2.93233	0.135338	0.234413	3	2.97744	0.135338	0.234413	3
1461	P29	Li et al	2019	Field	37 11 N	102 46 E	2960	0.13	414.98								Trenching		Elymus nutans, Poa crymophila And Kobresia humilis	Poaceae	Herbaceous	Grassland	AMF	0	144	kg N ha-1 year-1	urea										Autotrophic resp	µmol CO2 m-2 S-1	2.93233	0.135338	0.234413	3	3.38346	0.270677	0.468826	3
1462	P29	Li et al	2019	Field	37 11 N	102 46 E	2960	0.13	414.98								Trenching		Elymus nutans, Poa crymophila And Kobresia humilis	Poaceae	Herbaceous	Grassland	AMF	0	180	kg N ha-1 year-1	urea										Autotrophic resp	µmol CO2 m-2 S-1	2.93233	0.135338	0.234413	3	3.78947	0.270676	0.468825	3
1463	P29	Li et al	2019	Field	37 11 N	102 46 E	2960	0.13	414.98								Trenching		Elymus nutans, Poa crymophila And Kobresia humilis	Poaceae	Herbaceous	Grassland	AMF	0	216	kg N ha-1 year-1	urea										Autotrophic resp	µmol CO2 m-2 S-1	2.93233	0.135338	0.234413	3	3.42857	0.225564	0.390688	3
1464	P29	Li et al	2019	Field	37 11 N	102 46 E	2960	0.13	414.98								Trenching		Elymus nutans, Poa crymophila And Kobresia humilis	Poaceae	Herbaceous	Grassland	AMF	0	54	kg N ha-1 year-1	urea										Autotrophic resp	µmol CO2 m-2 S-1	3.96992	0.135338	0.234412	3	4.69173	0.180451	0.31255	3
1465	P29	Li et al	2019	Field	37 11 N	102 46 E	2960	0.13	414.98								Trenching		Elymus nutans, Poa crymophila And Kobresia humilis	Poaceae	Herbaceous	Grassland	AMF	0	90	kg N ha-1 year-1	urea										Autotrophic resp	µmol CO2 m-2 S-1	3.96992	0.135338	0.234412	3	5.2782	0.135338	0.234413	3
1466	P29	Li et al	2019	Field	37 11 N	102 46 E	2960	0.13	414.98								Trenching		Elymus nutans, Poa crymophila And Kobresia humilis	Poaceae	Herbaceous	Grassland	AMF	0	126	kg N ha-1 year-1	urea										Autotrophic resp	µmol CO2 m-2 S-1	3.96992	0.135338	0.234412	3	5.6391	0.225564	0.390688	3
[truncated: 134 more rows]
[truncated: 51 more columns]
